# Supplementary material for: MicroRNAs in Pancreatic Cancer: Advances in Biomarker Discovery and Therapeutic Implications
Source: Int J Mol Sci. 2024 Mar 31;25(7):3914. doi: 10.3390/ijms25073914 (PMC11011772; doi:10.3390/ijms25073914)
Supplement: Supplementary file 1 [file ijms-25-03914-s001.zip]

Archive with 1 entries (1 files):
- ijms-2904156-supplementary.xlsx
