# Supplementary material for: MicroRNAs in Pancreatic Cancer: Advances in Biomarker Discovery and Therapeutic Implications
Source: Int J Mol Sci. 2024 Mar 31;25(7):3914. doi: 10.3390/ijms25073914 (PMC11011772; doi:10.3390/ijms25073914)
Supplement: Supplementary file 1 [file ijms-25-03914-s001.zip › ijms-2904156-supplementary.xlsx]

## Sheet: S1_Tissue DE miRNAs
Supplementary Table S1. Differentially-expressed (DE) miRNAs identified based on three different datasets of pancratic cancer tissue miRNA expression (cutoff logFC >=1 and adj.pvalue <=0.05).
TCGA: cancer (178) vs normal (14)									GSE24279: cancer (136) vs healthy (22)							GSE119974: cancer (10) vs normal (10)
DESeq2									GEO2R (limma, quantile normalization)							DESeq2
	Gene	baseMean	log2FC	lfcSE	stat	pvalue	padj		ID	adj.P.Val	P.Value	t	B	logFC		Gene	baseMean	log2FoldChange	lfcSE	stat	pvalue	padj
	hsa-miR-552-5p	14.108	5.37994	0.888145	6.0575	1.3825e-09	7.45963e-09		hsa-miR-876-3p	0.00394763	0.000441517	5.45406	-0.849039	9.97301		hsa-miR-210-3p	1071.56	3.1632	0.585571	5.4019	6.59391e-08	6.00705e-05
	hsa-miR-205-5p	584.912	5.04372	0.816208	6.17945	6.43242e-10	3.59309e-09		hsa-miR-1279	0.00148161	0.000144433	4.88643	0.329673	8.81454		hsa-miR-139-5p	242.77	-1.64511	0.349241	-4.71054	2.47061e-06	0.00112536
	hsa-miR-196b-5p	524.583	4.36848	0.517206	8.44632	3.00634e-17	3.37349e-16		hsa-miR-632	0.0131611	0.00184173	3.65546	-1.40472	8.72398		hsa-miR-509-3p	11.5056	2.79719	0.606196	4.61433	3.94371e-06	0.00119757
	hsa-miR-203a-3p	14792.3	4.23744	0.506083	8.37302	5.6159e-17	6.19214e-16		hsa-miR-523	0.00214734	0.000222837	4.84673	-0.00647906	8.47359		hsa-miR-221-3p	7627.54	1.3366	0.296795	4.50344	6.68633e-06	0.00152281
	hsa-miR-196a-5p	216.4	3.69609	0.548179	6.74248	1.55702e-11	9.77377e-11		hsa-miR-26a-2*	0.00788575	0.00096712	4.04357	-0.963863	8.46606		hsa-miR-210-5p	109.451	2.71826	0.636398	4.27132	1.94323e-05	0.00295047
	hsa-miR-215-5p	767.08	3.62071	0.469015	7.71982	1.16496e-14	1.03298e-13		hsa-miR-30d*	0.00394763	0.000446902	4.2466	-0.40447	8.31915		hsa-miR-2114-5p	9.92807	-3.65017	0.85003	-4.29417	1.75347e-05	0.00295047
	hsa-miR-203b-3p	136.302	3.61456	0.459155	7.87219	3.48474e-15	3.22529e-14		hsa-miR-155*	0.00223626	0.000239097	4.58067	0.0132779	8.02764		hsa-miR-31-5p	2372.42	3.07213	0.729482	4.21139	2.53803e-05	0.00330306
	hsa-miR-153-5p	249.271	3.56437	0.444668	8.01579	1.09428e-15	1.0592e-14		hsa-miR-571	0.013796	0.00197395	4.34762	-1.63633	8.01898		hsa-miR-203a	1284.64	2.1142	0.591439	3.57467	0.000350672	0.0319462
	hsa-miR-200a-5p	3342.59	3.46862	0.294122	11.7931	4.23512e-32	8.80349e-31		hsa-miR-518b	0.000869381	7.92832e-05	4.89411	0.809396	8.00298		hsa-miR-4521	3.39585	-2.08927	0.591178	-3.53407	0.00040921	0.0338901
	hsa-miR-514a-3p	11.5455	3.41213	0.500523	6.81713	9.28765e-12	6.00854e-11		hsa-miR-345	0.000440914	3.67428e-05	4.54176	1.51197	7.94748		hsa-miR-4443	8.35751	2.12896	0.610867	3.48516	0.000491851	0.0356908
	hsa-miR-192-3p	188.379	3.41092	0.367876	9.27192	1.82822e-20	2.49267e-19		hsa-miR-101*	0.00467777	0.000544268	3.89011	-0.227461	5.44492		hsa-miR-135b-5p	55.3519	1.60011	0.460355	3.47581	0.000509308	0.0356908
	hsa-miR-31-3p	55.8399	3.39835	0.554522	6.12844	8.87459e-10	4.87142e-09		hsa-miR-26a-1*	0.0385082	0.00629694	2.92571	-2.31244	4.21596		hsa-miR-708-5p	235.504	1.27222	0.370609	3.43279	0.000597415	0.0388747
	hsa-miR-194-5p	25286.4	3.38149	0.341833	9.89222	4.49937e-23	6.95757e-22		hsa-miR-210	1.30262e-05	8.60221e-07	5.19735	5.48345	3.57998		hsa-miR-6510-3p	5.16482	3.31746	0.975704	3.40007	0.000673684	0.0409151
	hsa-miR-210-3p	3171.88	3.35381	0.426113	7.87072	3.52604e-15	3.23987e-14		hsa-miR-155	1.99947e-12	3.77258e-14	8.35824	21.6915	3.57978		hsa-miR-205-5p	140.326	3.39774	1.00704	3.37399	0.000740881	0.0421839
	hsa-miR-3065-3p	260.153	3.11876	0.360495	8.65131	5.09096e-18	6.14795e-17		hsa-miR-31	0.00113687	0.00010904	4.006	1.06558	3.44388		hsa-miR-203b-3p	6.07734	2.17813	0.692356	3.14597	0.00165537	0.0600985
	hsa-miR-3934-3p	5.53622	2.95211	0.435381	6.78052	1.19745e-11	7.66853e-11		hsa-miR-150	6.1255e-13	8.66815e-15	8.54803	23.111	3.32835		hsa-miR-196b-5p	37.3449	2.1627	0.682121	3.17056	0.00152146	0.0600985
	hsa-miR-6720-3p	4.10725	2.93975	0.49112	5.9858	2.15325e-09	1.1424e-08		hsa-miR-181a	1.35363e-22	2.12835e-25	12.441	47.0187	3.30759		hsa-miR-135b-3p	12.901	1.47248	0.465767	3.1614	0.00157011	0.0600985
	hsa-miR-135b-5p	285.71	2.92797	0.41275	7.0938	1.30477e-12	9.40029e-12		hsa-miR-181c	6.26148e-19	5.70257e-21	10.9087	36.9934	3.3055		hsa-miR-21-3p	3504.76	1.21658	0.387995	3.13557	0.00171521	0.0600985
	hsa-miR-141-5p	2011.82	2.86917	0.323563	8.86743	7.48567e-19	9.5877e-18		hsa-miR-214	3.70333e-20	1.74685e-22	11.4049	40.452	3.26483		hsa-miR-27a-3p	7618.49	0.963002	0.304074	3.167	0.0015402	0.0600985
	hsa-miR-577	53.761	2.81059	0.436674	6.43636	1.22375e-10	7.28507e-10		hsa-miR-324-3p	1.33665e-05	9.03712e-07	5.18364	5.46364	2.97984		hsa-miR-1468-5p	215.252	-1.2757	0.406563	-3.13776	0.00170242	0.0600985
	hsa-miR-9-5p	1626.06	2.58721	0.359332	7.20005	6.01897e-13	4.44759e-12		hsa-miR-181d	3.13692e-08	1.28239e-09	6.48941	11.642	2.60422		hsa-miR-675-3p	54.592	-2.02586	0.644573	-3.14295	0.00167257	0.0600985
	hsa-miR-582-3p	540.269	2.48567	0.303158	8.19924	2.41904e-16	2.49378e-15		hsa-miR-181b	2.74202e-20	8.6227e-23	11.5277	41.1344	2.57839		hsa-miR-3117-3p	8.44467	1.16484	0.37808	3.08092	0.00206361	0.0696277
	hsa-miR-183-5p	14790.8	2.39098	0.314909	7.5926	3.13543e-14	2.66827e-13		hsa-miR-222	6.26148e-19	4.12474e-21	10.8971	37.3557	2.3965		hsa-miR-31-3p	11.7574	2.57778	0.85531	3.01385	0.00257957	0.0783329
	hsa-miR-508-3p	27.21	2.33408	0.398267	5.86058	4.61245e-09	2.34143e-08		hsa-miR-874	0.000148259	1.21218e-05	4.56152	2.91748	2.38567		hsa-miR-34c-5p	252.619	1.03043	0.340785	3.0237	0.00249706	0.0783329
	hsa-miR-21-5p	1.70656e+06	2.30243	0.26879	8.5659	1.07237e-17	1.24986e-16		hsa-miR-886-5p	0.020682	0.0031799	3.00817	-2.06851	2.25438		hsa-miR-196a-5p	96.9811	2.69188	0.901952	2.98451	0.00284034	0.0784105
	hsa-miR-200c-5p	73.5195	2.2867	0.329698	6.93574	4.04104e-12	2.74013e-11		hsa-miR-409-3p	2.05118e-05	1.46399e-06	5.02788	4.82836	2.18896		hsa-miR-2116-5p	2.82653	2.00426	0.670576	2.98886	0.0028002	0.0784105
	hsa-miR-194-3p	156.91	2.24965	0.335514	6.70509	2.01283e-11	1.25728e-10		hsa-miR-432	0.0152475	0.00220562	3.16357	-1.70139	2.13644		hsa-miR-548j-5p	3.22842	-2.08382	0.694792	-2.9992	0.0027069	0.0784105
	hsa-miR-379-5p	5573.78	2.24764	0.305152	7.36564	1.76305e-13	1.38854e-12		hsa-miR-501-3p	0.00696425	0.000832206	3.4326	-0.99512	2.1044		hsa-miR-4758-3p	4.2042	2.2539	0.759725	2.96673	0.00300981	0.0806451
	hsa-miR-29b-3p	3263.56	2.22455	0.25529	8.71381	2.9382e-18	3.65259e-17		hsa-miR-1246	6.94849e-06	4.15161e-07	5.29905	5.98354	1.97009		hsa-miR-6787-3p	2.10447	2.37939	0.807211	2.94766	0.00320187	0.081025
	hsa-miR-338-3p	5714.87	2.20922	0.29094	7.59341	3.11586e-14	2.66827e-13		hsa-miR-324-5p	6.44943e-09	2.23093e-10	6.8051	13.2785	1.94738		hsa-miR-222-3p	6118.09	0.998879	0.338624	2.94982	0.00317962	0.081025
	hsa-miR-17-3p	1065.02	2.05716	0.185033	11.1178	1.02765e-28	1.91627e-27		hsa-miR-146a	8.27078e-05	6.37214e-06	4.67538	3.39937	1.82301		hsa-miR-3943	2.48412	2.35948	0.817448	2.88639	0.00389688	0.0959475
	hsa-miR-127-5p	1747.08	1.98223	0.274656	7.21712	5.31009e-13	3.9607e-12		hsa-miR-132	3.19797e-05	2.36328e-06	4.90178	4.34227	1.80545		hsa-miR-552-3p	1.81862	2.70514	0.945201	2.86197	0.00421017	0.0992831
	hsa-miR-19b-1-5p	29.4122	1.96949	0.248698	7.91918	2.39082e-15	2.26236e-14		hsa-miR-221	4.25205e-12	8.69129e-14	8.15909	20.8591	1.80344		hsa-miR-215-5p	234.814	1.96646	0.687824	2.85896	0.00425032	0.0992831
	hsa-miR-708-3p	442.357	1.96941	0.252391	7.80302	6.04426e-15	5.43555e-14		hsa-miR-145	2.55037e-10	6.81702e-12	7.40159	16.6039	1.74888		hsa-miR-144-5p	52.3032	-1.04068	0.386572	-2.69207	0.00710107	0.147024
	hsa-let-7a-2-3p	37.3865	1.96291	0.24043	8.16414	3.23734e-16	3.28396e-15		hsa-miR-92a	5.803e-08	2.64602e-09	6.30408	10.8208	1.7312		hsa-miR-675-5p	10.2364	-1.56149	0.576967	-2.70637	0.00680227	0.147024
	hsa-miR-374a-3p	2656.9	1.94066	0.234208	8.28605	1.17069e-16	1.23703e-15		hsa-miR-199a-5p	7.38068e-08	3.48145e-09	6.24877	10.5431	1.68894		hsa-miR-873-3p	13.6036	-1.6303	0.605044	-2.69452	0.00704897	0.147024
	hsa-miR-1287-5p	94.3315	1.89933	0.239955	7.91539	2.46481e-15	2.3151e-14		hsa-miR-532-3p	1.95848e-05	1.35492e-06	5.03785	4.89734	1.62115		hsa-miR-144-3p	26.9455	-1.20496	0.452922	-2.66042	0.00780427	0.157993
	hsa-miR-370-5p	33.9369	1.88488	0.281428	6.69757	2.11917e-11	1.31078e-10		hsa-miR-15b	3.46231e-08	1.46985e-09	6.4194	11.3916	1.44279		hsa-miR-508-3p	1.35391	2.46437	0.947961	2.59965	0.00933192	0.160403
	hsa-miR-222-5p	19.073	1.88228	0.28082	6.70279	2.04483e-11	1.271e-10		hsa-miR-744	0.00748652	0.000906387	3.39409	-1.11831	1.43407		hsa-miR-451a	1837.77	-0.994927	0.379194	-2.62379	0.00869562	0.160403
	hsa-miR-100-5p	35955	1.84146	0.241249	7.63304	2.29286e-14	2.00507e-13		hsa-miR-652	8.34523e-05	6.56072e-06	4.67185	3.35719	1.40013		hsa-miR-204-5p	1200.42	-1.41878	0.542586	-2.61485	0.00892658	0.160403
	hsa-miR-653-5p	34.4154	1.82469	0.279578	6.52659	6.72832e-11	4.06262e-10		hsa-miR-125b	7.66389e-12	1.68702e-13	8.04587	20.2116	1.32523		hsa-miR-1224-3p	5.30895	-2.22644	0.848189	-2.62494	0.00866652	0.160403
	hsa-miR-16-1-3p	12.8421	1.80451	0.251711	7.16895	7.55757e-13	5.5393e-12		hsa-miR-92b	0.0100935	0.00128549	3.28586	-1.47067	1.30958		hsa-miR-204-3p	2.42236	-2.52787	0.962812	-2.62551	0.00865193	0.160403
	hsa-miR-101-3p	48722	1.80036	0.209467	8.59497	8.32856e-18	9.86974e-17		hsa-let-7i	7.35729e-11	1.85089e-12	7.63137	17.8747	1.30842		hsa-miR-147b	24.7332	1.32584	0.511963	2.58973	0.00960525	0.162044
	hsa-miR-625-3p	808.696	1.79833	0.220882	8.1416	3.90089e-16	3.92566e-15		hsa-miR-502-3p	0.0121361	0.00166013	3.21188	-1.74877	1.25662		hsa-miR-34c-3p	50.2983	1.38215	0.541	2.5548	0.010625	0.175988
	hsa-miR-590-5p	41.1647	1.7728	0.233135	7.60418	2.86724e-14	2.47324e-13		hsa-miR-199a-3p	8.80335e-07	4.98303e-08	5.72	7.96932	1.2261		hsa-miR-561-5p	65.3872	-1.65942	0.662689	-2.50407	0.0122772	0.19622
	hsa-miR-629-5p	324.499	1.7545	0.202723	8.65465	4.94415e-18	6.02806e-17		hsa-miR-199b-3p	8.8684e-08	4.32265e-09	6.20677	10.3335	1.2218		hsa-miR-6887-3p	2.45038	1.97258	0.808775	2.43897	0.014729	0.203305
	hsa-let-7c-3p	58.0662	1.68789	0.271467	6.21763	5.04707e-10	2.8443e-09		hsa-miR-125a-5p	0.00105554	9.95796e-05	3.99028	0.706499	1.16489		hsa-miR-1291	15.9909	-1.25549	0.514688	-2.43932	0.0147148	0.203305
	hsa-miR-24-1-5p	85.3501	1.67272	0.247778	6.75085	1.46981e-11	9.3654e-11		hsa-miR-127-3p	0.020682	0.00321937	2.9924	-2.43744	1.16364		hsa-miR-139-3p	9.66166	-1.48711	0.604861	-2.4586	0.013948	0.203305
	hsa-miR-337-3p	258.138	1.60788	0.222501	7.22637	4.9606e-13	3.74407e-12		hsa-miR-93	4.06273e-08	1.78862e-09	6.37706	11.1887	1.14862		hsa-miR-1224-5p	73.1803	-1.71975	0.704297	-2.44179	0.0146146	0.203305
	hsa-miR-103a-3p	65002.5	1.57141	0.158822	9.89415	4.41362e-23	6.90923e-22		hsa-miR-484	0.00835004	0.00103719	3.34323	-1.4398	1.13572		hsa-miR-4732-3p	5.27516	-1.75432	0.714921	-2.45386	0.0141331	0.203305
	hsa-miR-30e-3p	14219.8	1.494	0.21531	6.93884	3.9533e-12	2.69504e-11		hsa-miR-331-3p	0.00358525	0.000388966	3.62336	-0.569039	1.06019		hsa-miR-375	238761	-1.75986	0.714272	-2.46385	0.0137452	0.203305
	hsa-miR-23a-3p	16205.3	1.47781	0.158533	9.32181	1.14369e-20	1.59363e-19		hsa-miR-423-3p	7.74381e-05	5.84439e-06	4.68729	3.39552	1.04198		hsa-miR-1246	395.524	1.40876	0.580795	2.42557	0.0152845	0.205563
	hsa-miR-16-2-3p	22.1308	1.47269	0.20393	7.22157	5.13913e-13	3.85586e-12		hsa-miR-10a	0.00219399	0.000231128	3.76794	-0.0813424	1.03615		hsa-miR-4435	4.32227	1.62918	0.67383	2.41779	0.0156151	0.206164
	hsa-miR-29a-3p	28251.7	1.44071	0.170189	8.46535	2.55393e-17	2.89141e-16		hsa-miR-23a	7.29095e-09	2.7513e-10	6.73031	13.0058	1.01567		hsa-miR-323a-5p	2.76548	-1.65576	0.690785	-2.39692	0.0165333	0.215169
	hsa-miR-93-5p	12781.8	1.40777	0.17311	8.13224	4.21446e-16	4.20783e-15		hsa-miR-107	6.6268e-09	2.39648e-10	6.75597	13.1399	0.960858		hsa-miR-584-5p	121.075	0.978401	0.417253	2.34486	0.0190341	0.230985
	hsa-miR-3913-5p	13.5867	1.36157	0.218374	6.23504	4.5166e-10	2.55672e-09		hsa-miR-30d	0.000116949	9.37798e-06	-4.57546	2.94397	-0.964958		hsa-miR-148a-3p	176934	-1.89569	0.830692	-2.28206	0.0224856	0.26262
	hsa-miR-22-3p	479229	1.35388	0.132061	10.252	1.15953e-24	1.96037e-23		hsa-miR-425*	0.0104584	0.00134841	-3.26483	-1.71522	-1.05387		hsa-miR-381-5p	2.7893	-1.46731	0.645753	-2.27224	0.023072	0.262733
	hsa-miR-29b-2-5p	125.728	1.33619	0.211881	6.30633	2.85729e-10	1.64684e-09		hsa-miR-379	0.0182513	0.00275492	-3.06072	-2.29365	-1.07494		hsa-miR-1469	1.13969	-2.81567	1.23788	-2.27459	0.0229303	0.262733
	hsa-miR-199a-5p	10582.3	1.33311	0.214473	6.21575	5.10795e-10	2.86588e-09		hsa-miR-195	0.00088246	8.18634e-05	-4.04372	0.894354	-1.07918		hsa-miR-30d-3p	82.4507	-0.980831	0.433376	-2.26323	0.0236213	0.265667
	hsa-miR-1307-3p	2755.08	1.27366	0.173209	7.35331	1.93358e-13	1.51345e-12		hsa-miR-126	0.00200641	0.000201903	-3.80293	0.0428144	-1.08607		hsa-miR-369-3p	22.5702	-0.972056	0.432448	-2.2478	0.024589	0.266673
	hsa-miR-101-5p	37.5659	1.26531	0.182878	6.91887	4.55271e-12	3.07066e-11		hsa-miR-634	0.0396743	0.00667477	-2.75179	-3.08881	-1.16029		hsa-miR-4454	1120.8	-1.27915	0.567426	-2.2543	0.0241772	0.266673
	hsa-miR-532-5p	4010.99	1.2565	0.177541	7.07726	1.47037e-12	1.04743e-11		hsa-miR-191*	0.020682	0.0032117	-2.99711	-2.50019	-1.18536		hsa-miR-548ab	1.18732	-2.46668	1.09519	-2.25228	0.0243043	0.266673
	hsa-miR-106b-3p	820.861	1.23853	0.180965	6.84402	7.70007e-12	5.0589e-11		hsa-miR-376a	0.0110396	0.00145806	-3.24606	-1.77666	-1.24356		hsa-miR-6784-3p	2.20467	1.72646	0.774584	2.22888	0.0258216	0.267588
	hsa-miR-330-5p	105.994	1.22138	0.192756	6.33639	2.35214e-10	1.36813e-09		hsa-miR-604	0.0208076	0.00327163	-2.9894	-2.50435	-1.24745		hsa-miR-224-5p	595.191	1.00146	0.449391	2.22848	0.0258482	0.267588
	hsa-miR-185-5p	316.078	1.21269	0.167062	7.25892	3.90191e-13	2.98753e-12		hsa-miR-30a*	0.0118195	0.00159824	-3.25765	-1.75935	-1.32996		hsa-miR-548w	2.21405	-1.43259	0.640664	-2.2361	0.0253455	0.267588
	hsa-let-7i-3p	360.289	1.187	0.202326	5.86677	4.44359e-09	2.28116e-08		hsa-miR-1181	0.0227699	0.00361598	-2.97102	-2.48649	-1.3502		hsa-miR-148a-5p	2825.71	-1.62489	0.735512	-2.2092	0.0271611	0.271909
	hsa-miR-99b-5p	90946.7	1.16392	0.177859	6.54405	5.98758e-11	3.63266e-10		hsa-miR-200b	8.13797e-06	4.99027e-07	-5.24088	5.75346	-1.39799		hsa-miR-4728-3p	24.5558	1.15964	0.532831	2.17638	0.0295267	0.292379
	hsa-miR-29a-5p	31.6136	1.16141	0.182968	6.34758	2.18724e-10	1.27807e-09		hsa-miR-148a*	0.0356469	0.005773	-2.89323	-2.66102	-1.46212		hsa-miR-6843-3p	1.58885	-2.17558	1.00177	-2.17172	0.0298765	0.292661
	hsa-miR-25-3p	20903.2	1.14308	0.151519	7.54414	4.55271e-14	3.84856e-13		hsa-miR-30a	1.77838e-11	4.19429e-13	-7.88935	19.3228	-1.57721		hsa-miR-668-3p	20.396	-0.951249	0.439601	-2.16389	0.0304729	0.29447
	hsa-miR-24-3p	7255.39	1.01377	0.143306	7.07417	1.50348e-12	1.06503e-11		hsa-miR-513b	0.0435717	0.00746748	-2.73215	-3.11727	-1.59034		hsa-miR-4640-3p	6.09769	1.09766	0.510308	2.15098	0.0314781	0.298714
	hsa-miR-4677-3p	29.0951	0.954391	0.155313	6.14497	7.99788e-10	4.42852e-09		hsa-miR-130a	1.88382e-08	7.40497e-10	-6.54729	12.0454	-1.59366		hsa-miR-3607-5p	89.1177	-0.97889	0.457953	-2.13754	0.0325545	0.302624
	hsa-miR-27b-5p	87.9534	-1.00691	0.141671	-7.10737	1.18273e-12	8.56973e-12		hsa-miR-194	0.00179582	0.000177888	-3.84419	0.171813	-1.64295		hsa-miR-486-5p	22939.2	-1.33134	0.622355	-2.13919	0.0324202	0.302624
	hsa-let-7f-1-3p	10.9872	-1.01092	0.171885	-5.88137	4.06878e-09	2.1058e-08		hsa-miR-30c	7.28064e-13	1.14475e-14	-8.50146	22.8392	-1.64902		hsa-miR-130b-5p	514.234	-1.30506	0.614202	-2.12481	0.0336024	0.30921
	hsa-miR-664a-3p	162.116	-1.05761	0.153148	-6.90579	4.99237e-12	3.33175e-11		hsa-miR-30b	1.83568e-12	3.17492e-14	-8.32983	21.8426	-1.67164		hsa-miR-511-3p	3.7075	1.14509	0.544497	2.10302	0.035464	0.310651
	hsa-miR-28-5p	487.213	-1.22954	0.157125	-7.82524	5.06688e-15	4.58915e-14		hsa-miR-30e	2.01288e-07	1.07607e-08	-6.03193	9.4527	-1.6868		hsa-miR-211-5p	4.21657	-1.73732	0.825634	-2.10423	0.0353585	0.310651
	hsa-miR-30b-3p	7.76357	-1.26549	0.206355	-6.13258	8.64646e-10	4.76683e-09		hsa-miR-365	9.27779e-06	5.98096e-07	-5.22255	5.59508	-1.70541		hsa-miR-873-5p	6.10667	-1.3109	0.624541	-2.09898	0.0358186	0.310738
	hsa-miR-197-3p	1061.45	-1.33475	0.140417	-9.50563	1.98842e-21	2.80147e-20		hsa-miR-29b	0.00405372	0.000465286	-3.61974	-0.59581	-1.76235		hsa-miR-548b-5p	1.82347	-1.50074	0.732205	-2.04962	0.0404011	0.335618
	hsa-miR-146b-5p	4103.24	-1.3412	0.228181	-5.87779	4.15787e-09	2.14316e-08		hsa-miR-29c	1.35513e-07	7.03135e-09	-6.12463	9.86913	-1.8219		hsa-miR-3622a-5p	12.3328	-1.3491	0.666621	-2.02379	0.0429916	0.349691
	hsa-miR-30c-5p	2635.14	-1.43624	0.160792	-8.93229	4.17273e-19	5.45467e-18		hsa-miR-200c	1.02619e-07	5.16321e-09	-6.17646	10.1636	-1.85622		hsa-miR-4497	442.093	-1.26161	0.625625	-2.01656	0.0437414	0.351468
	hsa-miR-10a-3p	25.2565	-1.43694	0.225744	-6.36534	1.94853e-10	1.14386e-09		hsa-miR-200a	0.000597688	5.26266e-05	-4.17172	1.32923	-1.88152		hsa-miR-4455	2.92272	-1.60932	0.80231	-2.00586	0.0448711	0.352393
	hsa-miR-3613-3p	3.77005	-1.44022	0.213587	-6.74303	1.55116e-11	9.77377e-11		hsa-miR-921	0.0296572	0.00475634	-2.92405	-2.36474	-1.91048		hsa-miR-2116-3p	16.2082	1.15172	0.575379	2.00167	0.0453204	0.352879
	hsa-miR-342-3p	558.801	-1.45062	0.194024	-7.47652	7.63144e-14	6.28052e-13		hsa-miR-375	0.000682761	6.11909e-05	-4.12692	1.17925	-2.11209		hsa-miR-1273h-3p	13.5857	-0.997493	0.501228	-1.9901	0.0465801	0.357797
	hsa-miR-501-3p	155.817	-1.45229	0.180311	-8.05434	7.99059e-16	7.85432e-15		hsa-miR-141	0.000556652	4.81382e-05	-4.31195	1.58744	-2.35824		hsa-miR-129-5p	172.45	-1.29491	0.657431	-1.96965	0.0488785	0.368003
	hsa-miR-191-3p	5.1732	-1.5003	0.238432	-6.29234	3.12719e-10	1.77815e-09		hsa-miR-376c	0.00206335	0.000210877	-3.93113	0.310171	-2.63198
	hsa-miR-654-3p	320.257	-1.53417	0.23247	-6.59941	4.12805e-11	2.52868e-10		hsa-miR-182	9.27779e-06	5.95118e-07	-5.28383	5.64415	-2.68472
	hsa-miR-132-5p	20.3265	-1.54395	0.216604	-7.12796	1.01866e-12	7.42335e-12		hsa-miR-215	5.87792e-09	1.94082e-10	-6.95573	13.4098	-2.79832		* candidates in shade are those extended with p.value<=0.05
	hsa-miR-92a-3p	37159.8	-1.54982	0.156945	-9.87492	5.3474e-23	8.16928e-22		hsa-miR-192	3.8501e-10	1.08965e-11	-7.39689	16.1744	-3.02832
	hsa-miR-766-3p	35.1236	-1.55408	0.189927	-8.18251	2.77992e-16	2.84269e-15		hsa-miR-381	0.0109225	0.00142542	-3.85791	-0.889017	-3.22568
	hsa-miR-23a-5p	11.0713	-1.5618	0.262662	-5.94604	2.74715e-09	1.43941e-08		hsa-miR-130b	6.26148e-19	5.90706e-21	-11.0327	37.0233	-3.91727
	hsa-miR-34c-5p	36.8789	-1.56633	0.230218	-6.80369	1.01972e-11	6.56349e-11		hsa-miR-216b	3.79557e-09	1.19358e-10	-7.34063	13.9832	-4.29811
	hsa-miR-589-3p	7.137	-1.56891	0.22259	-7.04841	1.80973e-12	1.26781e-11		hsa-miR-148a	1.84154e-16	2.02685e-18	-9.98918	31.3003	-4.65143
	hsa-miR-652-3p	130.331	-1.58498	0.198739	-7.97521	1.52122e-15	1.45031e-14		hsa-miR-216a	1.00085e-09	2.98997e-11	-7.55837	15.3064	-4.74284
	hsa-miR-1301-3p	33.8904	-1.58563	0.262612	-6.03793	1.56107e-09	8.31694e-09		hsa-miR-217	2.833e-15	3.56352e-17	-10.1867	28.5874	-5.42539
	hsa-miR-26b-5p	3024.35	-1.60099	0.181933	-8.79989	1.36956e-18	1.7366e-17
	hsa-miR-330-3p	17.5072	-1.68301	0.277522	-6.06441	1.32437e-09	7.17651e-09
	hsa-miR-296-5p	15.0076	-1.68339	0.237511	-7.08763	1.36428e-12	9.77346e-12
	hsa-miR-125b-5p	6708.29	-1.68402	0.192571	-8.74494	2.23141e-18	2.80141e-17
	hsa-miR-6511b-3p	8.89406	-1.68854	0.245303	-6.8835	5.84012e-12	3.87711e-11
	hsa-miR-6716-3p	6.59864	-1.68876	0.225899	-7.47574	7.67729e-14	6.28052e-13
	hsa-miR-152-5p	3.26397	-1.70915	0.276966	-6.17097	6.78728e-10	3.77468e-09
	hsa-miR-664a-5p	14.254	-1.72287	0.221788	-7.76811	7.96683e-15	7.11404e-14
	hsa-miR-320c	4.11679	-1.74619	0.258758	-6.74835	1.49538e-11	9.48073e-11
	hsa-miR-3605-3p	9.7443	-1.74706	0.232206	-7.52374	5.32332e-14	4.47018e-13
	hsa-miR-212-3p	43.1269	-1.75614	0.257076	-6.8312	8.42081e-12	5.47569e-11
	hsa-miR-30d-3p	21.5224	-1.76197	0.184625	-9.54347	1.38137e-21	1.96807e-20
	hsa-miR-625-5p	15.4812	-1.76435	0.214509	-8.22504	1.95124e-16	2.02801e-15
	hsa-miR-574-3p	573.135	-1.78746	0.156615	-11.413	3.599e-30	6.91445e-29
	hsa-miR-548o-3p	2.56435	-1.83314	0.250748	-7.31066	2.65826e-13	2.05529e-12
	hsa-miR-1343-3p	2.42869	-1.84166	0.30956	-5.94929	2.69315e-09	1.42288e-08
	hsa-let-7g-5p	3228.71	-1.85013	0.193417	-9.56548	1.11683e-21	1.62775e-20
	hsa-let-7d-5p	876.228	-1.85015	0.12026	-15.3846	2.07596e-53	9.40112e-52
	hsa-miR-127-3p	7424.81	-1.85092	0.266159	-6.95419	3.54596e-12	2.43042e-11
	hsa-miR-377-5p	26.0278	-1.87184	0.270726	-6.91414	4.7072e-12	3.15806e-11
	hsa-miR-320b	18.2613	-1.87284	0.223781	-8.36909	5.80645e-17	6.34705e-16
	hsa-miR-328-3p	175.008	-1.92693	0.24537	-7.85316	4.0568e-15	3.70074e-14
	hsa-let-7f-2-3p	3.7091	-1.94795	0.268364	-7.2586	3.91112e-13	2.98753e-12
	hsa-miR-3928-3p	3.72456	-1.95291	0.260083	-7.50879	5.96781e-14	4.94587e-13
	hsa-miR-299-3p	6.75515	-1.97016	0.273644	-7.19973	6.03301e-13	4.44759e-12
	hsa-miR-1226-3p	4.11709	-2.01646	0.268216	-7.51804	5.56039e-14	4.63853e-13
	hsa-miR-1254	2.25217	-2.05087	0.306579	-6.68953	2.23884e-11	1.37808e-10
	hsa-miR-92a-1-5p	7.87383	-2.0899	0.240969	-8.6729	4.21241e-18	5.18576e-17
	hsa-miR-195-3p	29.4917	-2.09524	0.215959	-9.70199	2.95673e-22	4.41075e-21
	hsa-let-7i-5p	3254.95	-2.11141	0.158711	-13.3035	2.20923e-40	5.60262e-39
	hsa-miR-320a	1876.94	-2.12385	0.177269	-11.9809	4.47403e-33	9.61538e-32
	hsa-miR-887-3p	20.5733	-2.13026	0.212854	-10.0081	1.4046e-23	2.31303e-22
	hsa-miR-409-3p	281.641	-2.14164	0.313294	-6.83586	8.15154e-12	5.32791e-11
	hsa-miR-6852-5p	1.17703	-2.19679	0.347956	-6.31343	2.72922e-10	1.58021e-09
	hsa-miR-296-3p	4.37414	-2.20731	0.301644	-7.31762	2.52399e-13	1.96345e-12
	hsa-miR-378a-3p	1668.9	-2.2473	0.217153	-10.3489	4.23185e-25	7.35067e-24
	hsa-miR-1247-5p	217.902	-2.32989	0.33488	-6.95738	3.46653e-12	2.38889e-11
	hsa-miR-6503-5p	1.78573	-2.36696	0.286777	-8.25368	1.53596e-16	1.60959e-15
	hsa-miR-130b-5p	104.343	-2.42772	0.325969	-7.44771	9.49774e-14	7.5743e-13
	hsa-miR-18a-3p	4.50153	-2.4585	0.255592	-9.61884	6.65772e-22	9.81626e-21
	hsa-miR-99a-3p	16.9601	-2.48989	0.221264	-11.253	2.23785e-29	4.23521e-28
	hsa-miR-5010-3p	4.789	-2.49026	0.272062	-9.15328	5.52292e-20	7.45007e-19
	hsa-miR-342-5p	36.0761	-2.5179	0.203428	-12.3773	3.46647e-35	7.84909e-34
	hsa-miR-1271-5p	18.3796	-2.51986	0.185788	-13.5631	6.62377e-42	1.78701e-40
	hsa-miR-193b-3p	354.559	-2.52271	0.301668	-8.36254	6.13798e-17	6.6521e-16
	hsa-miR-33b-3p	0.692843	-2.53764	0.39708	-6.39074	1.6509e-10	9.73647e-10
	hsa-miR-502-3p	46.7556	-2.54493	0.17481	-14.5582	5.17821e-48	1.77459e-46
	hsa-miR-550a-3p	9.66988	-2.56072	0.258242	-9.91596	3.54839e-23	5.6242e-22
	hsa-miR-222-3p	522.024	-2.57961	0.258118	-9.99393	1.62021e-23	2.60054e-22
	hsa-miR-133a-3p	79.1648	-2.58017	0.427309	-6.03818	1.55866e-09	8.31694e-09
	hsa-miR-874-5p	9.7631	-2.61864	0.315904	-8.28935	1.13869e-16	1.21333e-15
	hsa-miR-6803-3p	1.42442	-2.62303	0.293555	-8.9354	4.05708e-19	5.35873e-18
	hsa-miR-98-5p	329.683	-2.64408	0.173186	-15.2673	1.26372e-52	5.34133e-51
	hsa-miR-301a-3p	38.0068	-2.64454	0.264241	-10.0081	1.40459e-23	2.31303e-22
	hsa-miR-181a-5p	16329.8	-2.6461	0.208911	-12.6662	9.10536e-37	2.13807e-35
	hsa-miR-483-3p	8.3571	-2.66056	0.405329	-6.56397	5.23945e-11	3.19405e-10
	hsa-let-7b-3p	137.307	-2.67505	0.179414	-14.91	2.83963e-50	1.1252e-48
	hsa-miR-1538	0.930299	-2.68059	0.39017	-6.87031	6.40612e-12	4.23071e-11
	hsa-miR-497-5p	183.828	-2.73935	0.182108	-15.0424	3.87251e-51	1.58398e-49
	hsa-miR-365b-5p	2.00491	-2.74315	0.367175	-7.47094	7.96228e-14	6.4719e-13
	hsa-miR-484	252.128	-2.74545	0.140735	-19.508	9.39198e-85	1.08264e-82
	hsa-miR-130a-3p	524.533	-2.74574	0.160895	-17.0654	2.68559e-65	1.89185e-63
	hsa-miR-3690	3.85814	-2.77125	0.382154	-7.25166	4.11694e-13	3.12591e-12
	hsa-miR-126-5p	842.923	-2.77146	0.177909	-15.578	1.02715e-54	4.82381e-53
	hsa-miR-340-5p	82.6666	-2.77315	0.229266	-12.0958	1.11168e-33	2.43036e-32
	hsa-miR-195-5p	260.723	-2.81919	0.205964	-13.6878	1.20162e-42	3.3859e-41
	hsa-miR-548e-3p	1.73929	-2.8284	0.371087	-7.62194	2.49898e-14	2.17035e-13
	hsa-miR-6810-3p	0.874728	-2.8488	0.381957	-7.45843	8.75574e-14	7.07151e-13
	hsa-miR-186-5p	1297.42	-2.85957	0.127227	-22.4762	7.10205e-112	1.28649e-109
	hsa-miR-27b-3p	12748.5	-2.8746	0.180755	-15.9033	6.01109e-57	3.04883e-55
	hsa-miR-3605-5p	1.16205	-2.87748	0.356286	-8.07633	6.67435e-16	6.61178e-15
	hsa-miR-204-5p	201.45	-2.90631	0.461443	-6.29831	3.00899e-10	1.71865e-09
	hsa-miR-181c-5p	521.454	-2.91074	0.240065	-12.1248	7.80617e-34	1.73653e-32
	hsa-miR-1296-5p	32.0172	-2.92645	0.232649	-12.5788	2.76071e-36	6.36469e-35
	hsa-miR-363-3p	28.5674	-2.94545	0.283504	-10.3895	2.76908e-25	4.87665e-24
	hsa-miR-2277-5p	3.15389	-2.94763	0.273851	-10.7636	5.11236e-27	9.26067e-26
	hsa-miR-4685-3p	1.50713	-2.98015	0.347917	-8.56568	1.0744e-17	1.24986e-16
	hsa-miR-454-3p	34.6652	-3.00859	0.204663	-14.7002	6.42473e-49	2.26293e-47
	hsa-miR-2110	6.72226	-3.07099	0.381653	-8.04656	8.51564e-16	8.30603e-15
	hsa-miR-411-5p	83.6452	-3.07594	0.225158	-13.6612	1.73081e-42	4.77102e-41
	hsa-miR-212-5p	5.12001	-3.09707	0.333374	-9.29006	1.54204e-20	2.12533e-19
	hsa-miR-615-3p	10.8625	-3.11451	0.406314	-7.66527	1.78453e-14	1.57138e-13
	hsa-miR-346	1.8008	-3.11463	0.420548	-7.40614	1.30028e-13	1.03047e-12
	hsa-miR-504-5p	5.49833	-3.19051	0.428375	-7.44794	9.481e-14	7.5743e-13
	hsa-miR-4449	1.58807	-3.21264	0.493939	-6.50413	7.81443e-11	4.69606e-10
	hsa-miR-744-5p	147.255	-3.22922	0.27603	-11.6988	1.29239e-31	2.60119e-30
	hsa-miR-331-3p	109.895	-3.23629	0.184126	-17.5765	3.72579e-69	3.14954e-67
	hsa-miR-125b-2-3p	127.595	-3.2432	0.276204	-11.7421	7.7565e-32	1.58633e-30
	hsa-miR-125a-5p	6298.82	-3.38084	0.205394	-16.4603	7.07684e-61	3.90149e-59
	hsa-miR-326	23.8775	-3.38462	0.256831	-13.1784	1.16817e-39	2.9044e-38
	hsa-miR-335-5p	135.426	-3.41449	0.252011	-13.549	8.03306e-42	2.12207e-40
	hsa-miR-1255a	0.719662	-3.41941	0.562367	-6.08039	1.1989e-09	6.52448e-09
	hsa-miR-4524a-3p	0.750079	-3.42292	0.410266	-8.34316	7.2334e-17	7.77284e-16
	hsa-miR-3615	21.7379	-3.44621	0.22438	-15.3588	3.094e-53	1.35283e-51
	hsa-miR-4791	1.19233	-3.50445	0.409997	-8.54752	1.25762e-17	1.44969e-16
	hsa-miR-1291	1.85121	-3.5131	0.408275	-8.60475	7.64832e-18	9.14912e-17
	hsa-miR-1185-1-3p	2.18283	-3.51529	0.49841	-7.05301	1.75089e-12	1.2334e-11
	hsa-miR-548e-5p	0.626918	-3.54181	0.42172	-8.3985	4.52203e-17	5.02977e-16
	hsa-miR-16-5p	2014.41	-3.54942	0.147431	-24.0752	4.54831e-128	2.88363e-125
	hsa-miR-345-5p	71.3716	-3.63652	0.207363	-17.537	7.48312e-69	5.93037e-67
	hsa-miR-769-5p	109.86	-3.64242	0.179872	-20.25	3.54919e-91	5.00041e-89
	hsa-miR-3620-3p	0.697719	-3.66809	0.526131	-6.97182	3.12861e-12	2.1678e-11
	hsa-miR-424-3p	22.9094	-3.69479	0.222096	-16.636	3.82322e-62	2.3085e-60
	hsa-miR-6503-3p	1.61894	-3.78518	0.42448	-8.91721	4.78189e-19	6.18718e-18
	hsa-miR-3176	0.771061	-3.7853	0.446884	-8.47042	2.44503e-17	2.79306e-16
	hsa-miR-3177-3p	0.550874	-3.80275	0.648885	-5.86044	4.61638e-09	2.34143e-08
	hsa-miR-191-5p	3648.74	-3.80436	0.163296	-23.2973	4.7246e-120	1.19816e-117
	hsa-miR-221-5p	9.91666	-3.80673	0.270494	-14.0732	5.54838e-45	1.85141e-43
	hsa-miR-320d	3.9563	-3.80883	0.346861	-10.9808	4.7248e-28	8.68268e-27
	hsa-miR-3607-3p	119.257	-3.80972	0.234109	-16.2732	1.52843e-59	8.07522e-58
	hsa-miR-561-5p	7.68737	-3.82159	0.372647	-10.2552	1.12089e-24	1.92067e-23
	hsa-miR-7706	9.6189	-3.84692	0.273512	-14.0649	6.24348e-45	2.02993e-43
	hsa-miR-26a-5p	20465.5	-3.85109	0.163458	-23.5602	9.8684e-123	3.12828e-120
	hsa-miR-148a-5p	327.237	-3.91101	0.334986	-11.6752	1.70758e-31	3.38314e-30
	hsa-miR-1248	1.83281	-3.94103	0.607433	-6.48801	8.69787e-11	5.20231e-10
	hsa-miR-4800-3p	0.610084	-3.95956	0.65455	-6.04928	1.45492e-09	7.81709e-09
	hsa-miR-1237-3p	0.569157	-3.99742	0.634338	-6.30173	2.94346e-10	1.68883e-09
	hsa-miR-6894-3p	0.47053	-4.00415	0.682821	-5.86413	4.51504e-09	2.3085e-08
	hsa-miR-190b	5.7928	-4.03127	0.512038	-7.87299	3.46252e-15	3.22529e-14
	hsa-miR-339-3p	58.4602	-4.06622	0.234097	-17.3698	1.39744e-67	1.04233e-65
	hsa-miR-665	1.6983	-4.07614	0.388473	-10.4927	9.32931e-26	1.66614e-24
	hsa-miR-423-3p	910.684	-4.33408	0.181607	-23.8651	7.05118e-126	2.9803e-123
	hsa-miR-151a-5p	885.469	-4.37834	0.170979	-25.6075	1.25919e-144	1.59665e-141
	hsa-miR-30c-1-3p	5.8193	-4.38927	0.262752	-16.705	1.20599e-62	7.64595e-61
	hsa-miR-671-3p	23.566	-4.3947	0.244472	-17.9763	2.98686e-72	2.70525e-70
	hsa-miR-3158-3p	1.15928	-4.416	0.462523	-9.54763	1.32692e-21	1.91197e-20
	hsa-miR-3651	3.38131	-4.4356	0.443658	-9.99779	1.55833e-23	2.53329e-22
	hsa-miR-873-3p	1.34398	-4.45881	0.751444	-5.93366	2.96258e-09	1.54591e-08
	hsa-miR-214-3p	156.836	-4.52933	0.249819	-18.1305	1.83232e-73	1.78722e-71
	hsa-miR-877-5p	14.0951	-4.72242	0.318395	-14.8319	9.10516e-50	3.49859e-48
	hsa-miR-675-5p	0.859155	-4.74427	0.797812	-5.9466	2.73771e-09	1.43941e-08
	hsa-miR-130b-3p	200.141	-4.75493	0.281814	-16.8726	7.15705e-64	4.77639e-62
	hsa-miR-92b-3p	1216.11	-4.77214	0.288316	-16.5517	1.55536e-61	8.96455e-60
	hsa-miR-486-3p	3.00991	-4.78547	0.523955	-9.13335	6.64115e-20	8.86418e-19
	hsa-miR-3909	5.66008	-4.9498	0.312952	-15.8165	2.396e-56	1.16851e-54
	hsa-miR-421	22.6133	-4.98386	0.248376	-20.0658	1.46899e-89	1.86268e-87
	hsa-miR-423-5p	494.533	-4.9847	0.232174	-21.4697	2.98938e-102	4.73816e-100
	hsa-miR-485-5p	12.5571	-5.11024	0.441887	-11.5646	6.22838e-31	1.21501e-29
	hsa-miR-548k	1.77407	-5.11278	0.383163	-13.3436	1.29055e-40	3.33962e-39
	hsa-miR-641	0.91618	-5.25166	0.747292	-7.02759	2.10133e-12	1.464e-11
	hsa-miR-486-5p	1795.02	-5.31364	0.383473	-13.8566	1.16028e-43	3.58838e-42
	hsa-miR-25-5p	3.31344	-5.57587	0.472029	-11.8126	3.3617e-32	7.10438e-31
	hsa-miR-125b-1-3p	47.2802	-6.07532	0.270143	-22.4893	5.28296e-112	1.11646e-109
	hsa-miR-3609	4.24248	-7.11586	0.540119	-13.1746	1.22848e-39	2.9956e-38
	hsa-miR-1275	6.94633	-7.12127	0.517583	-13.7587	4.51679e-43	1.30166e-41
	hsa-miR-3607-5p	5.02074	-7.3724	0.530839	-13.8882	7.46833e-44	2.36746e-42
	hsa-miR-1260b	9.16372	-8.61263	0.664147	-12.968	1.85932e-38	4.44834e-37
	hsa-miR-4286	12.0258	-8.80777	0.637508	-13.8159	2.04292e-43	6.16767e-42
	hsa-miR-5684	72.7166	-8.84501	0.454285	-19.4702	1.96616e-84	2.07758e-82
	hsa-miR-3196	22.6321	-10.3639	1.62076	-6.39448	1.61097e-10	9.54537e-10
	hsa-miR-3195	48.5494	-10.8277	0.732867	-14.7744	2.14218e-49	7.98909e-48
	hsa-miR-4454	67.4079	-10.886	0.790496	-13.7711	3.8016e-43	1.12103e-41
	hsa-miR-4516	32.8255	-11.0707	1.81833	-6.08839	1.1405e-09	6.23344e-09
	hsa-miR-7641	135.651	-11.6239	0.789046	-14.7316	4.04122e-49	1.46408e-47
	hsa-miR-4792	164.027	-13.3056	2.25227	-5.90765	3.4702e-09	1.80336e-08
	hsa-miR-3182	822.247	-18.9647	2.37023	-8.00122	1.23194e-15	1.18341e-14
	hsa-miR-1273g-3p	367.47	-30	3.04774	-9.84337	7.32173e-23	1.10523e-21

## Sheet: S2_Serum DE miRNAs
Supplementary Table S2. Differentially-expressed (DE) miRNAs identified based on three different datasets of pancratic cancer serum miRNA expression (adj.pvalue <=0.05 and |logFC|>0.176 or |logFC|>1).
	Serum_GSE59856								Serum_GSE85589_limma								Serum_GSE109319
	Gene	AveExpr	t	B	P.Value	padj	logFC		Gene	AveExpr	t	B	P.Value	padj	logFC		Gene	baseMean	lfcSE	stat	pvalue	padj	logFC
	hsa-miR-1246	8.28524	10.8633	40.7596	1.09213520259101e-22	6.97601360655007e-21	1.09956		hsa-miR-3201	9.85234	8.87888	23.7361	4.2559586284235704e-15	1.0971861344076e-11	1.57075		hsa-mir-124-3p	2.03344	1.15146	3.19938	0.00137722	0.00865681	3.68397
	hsa-miR-4792	6.64369	13.3827	59.746	5.19552103319046e-31	8.29659764987602e-29	1.07878		hsa-miR-8084	9.66262	7.3204	15.5473	2.1758099476806498e-11	1.12184760902415e-08	1.15718		hsa-mir-383-5p	0.823358	1.0362	3.41856	0.000629528	0.0048881	3.54233
	hsa-miR-1290	5.59222	9.07452	28.1222	3.8953413298538403e-17	1.3449455537535902e-15	1.03103		hsa-miR-3613-3p	11.1571	4.18848	1.33707	5.10376029279484e-05	0.00226853	0.899565		hsa-mir-329-5p	3.58053	0.858097	3.70126	0.000214532	0.00234523	3.17604
	hsa-miR-6075	8.82834	18.875	102.265	1.24008924018297e-49	7.92107002166874e-47	1.02239		hsa-miR-4668-5p	11.1495	4.21916	1.44169	4.52894209145143e-05	0.00204835	0.870845		hsa-mir-1249-3p	5.13714	0.524368	5.7954	6.82e-09	9e-07	3.03892
	hsa-miR-5096	4.4912	9.43401	30.582	3.22503830690897e-18	1.22984669763469e-16	1.01803		hsa-miR-548ac	9.63939	8.36851	20.9361	7.36012067963761e-14	9.487195556052879e-11	0.813728		hsa-mir-1185-5p	0.646155	1.12539	2.52001	0.0117351	0.044258	2.836
	hsa-miR-4732-5p	6.61998	10.1983	35.9524	1.4078703526704902e-20	7.194217502146191e-19	0.961734		hsa-miR-3128	9.23276	5.80011	8.23615	4.65986834328114e-08	5.00547524540782e-06	0.782225		hsa-mir-6131	147.563	0.827767	3.21358	0.00131094	0.00830609	2.66009
	hsa-miR-5585-3p	5.54418	11.034	42.0107	3.0856324943642303e-23	2.0214848777181e-21	0.959641		hsa-miR-1298-3p	9.56146	7.55284	16.7027	6.30362531586092e-12	5.41691535476315e-09	0.768427		hsa-mir-9-5p	14.4059	0.635583	4.09586	4.21e-05	0.000724165	2.60326
	hsa-miR-6836-5p	4.53502	13.4977	60.6322	2.12542016931664e-31	3.620299021736e-29	0.889849		hsa-miR-1269b	9.12579	6.70996	12.5064	5.22153380214892e-10	1.68263926774249e-07	0.748263		hsa-mir-129-2-3p	1.08215	0.822189	3.04636	0.0023163	0.0128287	2.50468
	hsa-miR-1285-3p	4.1445	8.76665	26.0534	3.1715948919161597e-16	9.8822255473729e-15	0.846045		hsa-miR-548a-3p	9.75622	6.87437	13.2958	2.24454384888623e-10	8.2663343463267e-08	0.721243		hsa-mir-5683	1.69737	0.661139	3.76198	0.000168576	0.00190731	2.48719
	hsa-miR-1273a	3.48165	9.75474	32.8136	3.3690995027568804e-19	1.41115561140063e-17	0.820327		hsa-miR-16-2-3p	9.25136	7.21583	15.0113	3.7806854530313e-11	1.62443451631912e-08	0.656483		hsa-mir-485-5p	22.1464	0.451723	5.15132	2.59e-07	1.71e-05	2.32697
	hsa-miR-619-5p	7.68557	9.51193	31.121	1.86854311059498e-18	7.34481176549256e-17	0.808979		hsa-miR-628-5p	9.22569	6.13826	9.78526	9.12249551680777e-09	1.56785289615536e-06	0.616349		hsa-mir-887-3p	3.28154	0.592457	3.92654	8.62e-05	0.00122002	2.3263
	hsa-miR-1273f	5.39784	10.2964	36.6541	6.92471647075951e-21	3.6859688714147e-19	0.713126		hsa-miR-548ae	9.30357	6.46925	11.3447	1.7673218763067502e-09	4.14195981556254e-07	0.609868		hsa-mir-758-3p	6.5811	0.530697	4.34619	1.39e-05	0.000304746	2.30651
	hsa-miR-8073	6.37259	12.4795	52.8331	5.55059527279897e-28	6.15769791748824e-26	0.70037		hsa-miR-22-3p	9.88094	5.06361	5.06201	1.35540955937915e-06	0.000109195	0.600898		hsa-mir-3065-5p	1.90471	0.706865	3.22134	0.00127593	0.00814946	2.27705
	hsa-miR-665	7.20361	12.447	52.5855	7.12570050052991e-28	7.28246591154156e-26	0.663141		hsa-miR-548x-3p	9.39749	6.27136	10.4051	4.73902459068157e-09	9.39785030367468e-07	0.569166		hsa-mir-143-5p	1.09089	0.664747	3.30413	0.000952732	0.00675716	2.19641
	hsa-miR-4269	4.14064	10.1448	35.5705	2.0714631326093902e-20	1.01780544304173e-18	0.631486		hsa-miR-548aj-3p	9.19092	6.1155	9.67955	1.01962516542376e-08	1.64287104778904e-06	0.567066		hsa-mir-127-3p	1111.61	0.426459	5.06221	4.14e-07	2.52e-05	2.15882
	hsa-miR-3185	6.96562	9.2579	29.3713	1.0990320739207401e-17	3.90003742898263e-16	0.627848		hsa-miR-548aq-3p	9.06621	6.09348	9.57716	1.13527410987226e-08	1.72160979720629e-06	0.518921		hsa-mir-485-3p	5.60312	0.503808	4.24096	2.23e-05	0.00044068	2.13663
	hsa-miR-5095	3.83573	6.10954	10.0252	3.9120801524128805e-09	6.16997826507093e-08	0.627067		hsa-miR-3152-3p	9.09614	6.38855	10.9622	2.6471600187978e-09	5.6869821070506e-07	0.502677		hsa-mir-4665-5p	1.25693	0.813462	2.59747	0.00939142	0.036283	2.11294
	hsa-miR-25-3p	4.23653	5.65652	7.69259	4.30295831193102e-08	5.94273431728851e-07	0.620236		hsa-miR-1263	9.40413	5.42892	6.60707	2.6325268148993e-07	2.610251588004e-05	0.496912		hsa-mir-127-5p	1.58872	0.613292	3.42202	0.000621581	0.0048812	2.0987
	hsa-miR-30b-3p	3.16309	10.4103	37.4726	3.0270155488738502e-21	1.71867216163838e-19	0.619108		hsa-miR-1184	10.1098	4.08663	1.26396	7.5573191268065e-05	0.00314238	0.492196		hsa-mir-493-3p	6.59581	0.432322	4.85021	1.23e-06	5.43e-05	2.09685
	hsa-miR-6836-3p	8.86653	13.2525	58.7445	1.4267601401128499e-30	2.14433656352254e-28	0.608418		hsa-miR-6068	10.2096	4.39944	2.38548	2.21752039677273e-05	0.00127039	0.475613		hsa-mir-377-3p	1.49777	0.598439	3.45696	0.000546296	0.00440919	2.06878
	hsa-miR-1469	10.3746	17.2279	89.596	4.39930400492214e-44	1.60574596179658e-41	0.557727		hsa-miR-4708-3p	9.18601	6.53759	11.6717	1.25284768159132e-09	3.22984132314242e-07	0.474795		hsa-mir-1229-3p	1.66839	0.570199	3.53833	0.000402668	0.00356223	2.01755
	hsa-miR-6857-5p	4.98847	6.13964	10.185	3.3207402698335105e-09	5.26987042821405e-08	0.555675		hsa-miR-3910	9.32076	5.3478	6.25699	3.81010764208217e-07	3.63794722269919e-05	0.471907		hsa-mir-139-3p	2.31744	0.514993	3.78345	0.000154672	0.00182837	1.94845
	hsa-miR-1972	3.94838	7.99173	21.0172	5.26563916910777e-14	1.40142792469483e-12	0.554182		hsa-miR-32-5p	9.16771	5.48054	6.82356	2.07723462427956e-07	2.14204434455709e-05	0.47093		hsa-mir-409-3p	639.901	0.375178	5.19141	2.09e-07	1.5e-05	1.9477
	hsa-miR-4648	5.70586	5.39442	6.40602	1.62185000852581e-07	2.06160535909625e-06	0.536926		hsa-miR-1825	9.68083	4.48566	2.77842	1.56507794342307e-05	0.000916993	0.458605		hsa-mir-122-5p	379.035	0.406355	4.7879	1.69e-06	6.67e-05	1.94559
	hsa-miR-1231	6.52481	11.6095	46.2754	4.1579031558629905e-25	3.03526930377998e-23	0.531998		hsa-miR-548h-3p	9.08014	6.02467	9.25953	1.58624429510199e-08	2.15228304882786e-06	0.457499		hsa-mir-433-3p	11.3256	0.483756	3.88319	0.000103096	0.00130904	1.87852
	hsa-miR-663a	10.3048	8.26889	22.7887	8.7081761418443e-15	2.52833977754684e-13	0.51725		hsa-miR-548z	9.08014	6.02467	9.25953	1.58624429510199e-08	2.15228304882786e-06	0.457499		hsa-mir-3065-3p	1.05198	0.692747	2.70736	0.00678197	0.0284197	1.87552
	hsa-miR-1238-5p	6.48442	9.38548	30.2472	4.5261602427166194e-18	1.67599122031028e-16	0.504467		hsa-miR-5681a	9.34597	4.85124	4.20139	3.4031962217866e-06	0.00023712	0.453434		hsa-mir-4433b-5p	132.288	0.443923	4.22151	2.43e-05	0.000468777	1.87403
	hsa-miR-658	5.43498	9.80388	33.1584	2.37666580957454e-19	1.02921714295982e-17	0.492305		hsa-miR-130a-3p	8.97795	4.7302	3.69668	5.68795308680233e-06	0.000349132	0.437046		hsa-mir-146a-3p	1.56996	0.579566	3.1905	0.00142027	0.00877077	1.84911
	hsa-miR-4467	9.76698	7.3318	16.9455	3.3164855631368e-12	7.0613505115121e-11	0.484546		hsa-miR-1272	9.18618	5.09198	5.17413	1.19636349015531e-06	0.000102808	0.43491		hsa-mir-376a-3p	2.05734	0.610335	2.99685	0.00272787	0.0143078	1.82908
	hsa-miR-6778-5p	8.03206	7.24491	16.4259	5.63208952423302e-12	1.1699177832858e-10	0.481798		hsa-miR-6075	9.58602	4.34007	2.23625	2.81161852506635e-05	0.00147926	0.432322		hsa-mir-432-5p	87.5239	0.409054	4.43728	9.11e-06	0.000211385	1.81509
	hsa-miR-1273g-3p	7.7768	7.77004	19.6256	2.16699633711158e-13	5.53667564132009e-12	0.479949		hsa-miR-603	9.04995	5.15118	5.41259	9.20814795840072e-07	8.18572601267485e-05	0.428159		hsa-mir-6847-5p	1.36022	0.662456	2.72132	0.00650218	0.0278354	1.80276
	hsa-miR-191-5p	4.95566	4.85459	3.91089	2.15777928875911e-06	2.34601109905512e-05	0.471933		hsa-miR-4445-3p	9.02512	3.58569	-0.41129	0.000472183	0.0132314	0.421347		hsa-mir-487a-3p	1.04189	0.661295	2.61027	0.00904712	0.0352972	1.72616
	hsa-miR-205-5p	2.95347	6.54124	12.3698	3.54207027311331e-10	6.1986229779483e-09	0.463341		hsa-miR-4797-5p	9.04771	4.94288	4.5529	2.29442227244747e-06	0.000176137	0.40689		hsa-mir-4446-3p	48.9939	0.344391	4.9749	6.53e-07	3.23e-05	1.71331
	hsa-miR-92b-3p	6.362	4.8617	3.94236	2.08832364030467e-06	2.28998579441134e-05	0.460316		hsa-miR-4423-3p	9.15029	3.75668	0.164011	0.000257431	0.00861891	0.400705		hsa-mir-654-5p	8.99486	0.495521	3.41575	0.000636061	0.00489088	1.69258
	hsa-miR-1908-3p	6.94093	8.09044	21.6442	2.7846763833818702e-14	7.56898740376669e-13	0.454327		hsa-miR-548u	9.09749	4.66449	3.44646	7.4911586402424e-06	0.000449121	0.400605		hsa-mir-1296-5p	6.29725	0.456428	3.6003	0.00031785	0.0031714	1.64328
	hsa-miR-3188	5.9587	10.0692	35.0325	3.56913823940303e-20	1.71104837760795e-18	0.42851		hsa-miR-335-5p	9.09594	4.23698	1.83116	4.22401583603579e-05	0.00201245	0.396147		hsa-mir-193b-3p	10.263	0.408503	3.88077	0.000104128	0.00130904	1.5853
	hsa-miR-4486	7.11803	8.11417	21.7955	2.38772748499867e-14	6.55983196147484e-13	0.423102		hsa-miR-5004-5p	9.14968	3.98847	0.952679	0.000109633	0.00430715	0.388023		hsa-mir-6852-5p	101.332	0.323389	4.71579	2.41e-06	9.08e-05	1.52503
	hsa-miR-4736	5.83332	8.93578	27.1854	1.00660222129331e-16	3.2485203660025303e-15	0.422653		hsa-miR-5100	9.59055	3.07964	-1.88043	0.00252242	0.0441005	0.384118		hsa-mir-6859-5p	24.9528	0.497184	3.02309	0.00250205	0.0135272	1.50303
	hsa-miR-4479	4.12624	6.57081	12.5345	2.9927541226236803e-10	5.34719355475769e-09	0.420989		hsa-miR-4490	8.9839	4.38159	2.35482	2.38214976672944e-05	0.00133504	0.382583		hsa-mir-487b-3p	8.40478	0.424772	3.53113	0.000413781	0.00360125	1.49993
	hsa-miR-602	6.29111	8.447	23.945	2.6925698739893602e-15	7.99943724191025e-14	0.418069		hsa-miR-5571-5p	9.0138	4.7394	3.73518	5.47173204239045e-06	0.000344052	0.369774		hsa-mir-221-5p	23.6891	0.376835	3.91766	8.94e-05	0.00122096	1.47631
	hsa-miR-1273h-5p	3.49829	6.54745	12.4043	3.41909744103068e-10	6.02468549091958e-09	0.413218		hsa-miR-1281	10.5486	4.31564	1.92026	3.09817174032577e-05	0.00156609	0.359717		hsa-mir-381-3p	28.8086	0.458784	3.19297	0.0014082	0.00877077	1.46488
	hsa-miR-3187-3p	5.13055	7.72201	19.3273	2.93542590608655e-13	7.28156620393314e-12	0.411528		hsa-miR-183-3p	8.92655	4.22821	1.78725	4.37148861471269e-05	0.00201245	0.359373		hsa-mir-27b-5p	12.4786	0.298976	4.81774	1.45e-06	6.05e-05	1.44039
	hsa-miR-92a-3p	7.22951	4.61921	2.8892	6.23319514571332e-06	6.37032543891902e-05	0.404829		hsa-miR-450b-5p	9.08028	3.78608	0.258847	0.000231468	0.00795633	0.345031		hsa-mir-377-5p	7.73791	0.508807	2.78864	0.00529298	0.0237934	1.41888
	hsa-miR-4433-3p	7.34598	9.84112	33.4202	1.82360391491561e-19	8.17422456598136e-18	0.399947		hsa-miR-155-3p	8.98218	3.99816	0.969913	0.000105711	0.00425816	0.338346		hsa-mir-7849-3p	9.11591	0.421203	3.31234	0.000925206	0.0067226	1.39517
	hsa-miR-139-3p	4.28748	6.06041	9.76581	5.10551236994757e-09	7.85818319591328e-08	0.398566		hsa-miR-1231	9.37993	3.22672	-1.45671	0.00157945	0.0329045	0.334687		hsa-mir-326	56.7203	0.3797	3.6424	0.000270107	0.00289088	1.38302
	hsa-miR-4746-3p	6.36818	6.09263	9.9358	4.28814453775718e-09	6.72160079384637e-08	0.39377		hsa-miR-6868-5p	8.82353	3.88631	0.581122	0.000160407	0.00590757	0.326232		hsa-mir-204-5p	21.659	0.404094	3.406	0.00065921	0.00502014	1.37635
	hsa-miR-4317	3.09378	4.84129	3.85113	2.28862967183336e-06	2.46727797955031e-05	0.378437		hsa-miR-570-3p	8.94545	3.69528	-0.0581022	0.000320816	0.00988341	0.324853		hsa-mir-744-5p	941.722	0.234445	5.75502	8.66e-09	9.8e-07	1.34924
	hsa-miR-5008-5p	5.27703	5.06046	4.8368	8.22479767164109e-07	9.55198093229227e-06	0.377627		hsa-miR-4253	9.95318	3.11276	-1.84826	0.00227313	0.0411478	0.321571		hsa-mir-376c-3p	2.75306	0.471386	2.77511	0.00551834	0.0244163	1.30815
	hsa-miR-1292-3p	5.08536	6.66623	13.0696	1.73156626267733e-10	3.1601084293861203e-09	0.377039		hsa-miR-191-3p	9.01838	4.03446	1.10378	9.21681286400325e-05	0.00377158	0.320015		hsa-mir-125a-5p	619.221	0.353737	3.61204	0.0003038	0.00316226	1.27771
	hsa-miR-654-5p	3.6761	5.48942	6.86683	1.0079552054953e-07	1.32748739692809e-06	0.37468		hsa-miR-606	8.96311	3.62869	-0.272808	0.000406133	0.0117642	0.318856		hsa-mir-133a-3p	114.546	0.475847	2.65361	0.00796365	0.0322941	1.26271
	hsa-miR-6845-5p	9.59946	9.3236	29.8216	6.96477932557905e-18	2.50633960237387e-16	0.372229		hsa-miR-6840-5p	9.10397	4.3233	2.15534	3.0054204193019e-05	0.00154959	0.317875		hsa-mir-222-3p	715.317	0.201281	6.04635	1.48e-09	2.93e-07	1.21702
	hsa-miR-3616-3p	5.35935	7.39667	17.3361	2.22777876617308e-12	4.90687478238984e-11	0.366912		hsa-miR-890	9.02673	3.58171	-0.413039	0.000478788	0.0132545	0.313651		hsa-mir-199a-5p	201.056	0.292502	4.06086	4.89e-05	0.000790245	1.18781
	hsa-miR-6875-5p	8.98334	8.85079	26.6001	1.82735988057715e-16	5.7640796233020105e-15	0.360532		hsa-miR-4742-5p	9.0988	3.91665	0.70727	0.000143369	0.0053566	0.301191		hsa-mir-181d-5p	72.2881	0.266305	4.43381	9.26e-06	0.000211385	1.18074
	hsa-miR-6789-5p	9.97398	11.4213	44.8735	1.7125010130969998e-24	1.2154000245730098e-22	0.348648		hsa-miR-4721	9.28634	3.49852	-0.639331	0.00063835	0.0166229	0.296355		hsa-mir-939-5p	7.56643	0.392428	2.93722	0.00331168	0.0168132	1.15265
	hsa-miR-6746-3p	3.82191	5.60764	7.44908	5.52994990833582e-08	7.48728357743125e-07	0.342493		hsa-miR-200b-5p	9.08577	3.5682	-0.444412	0.00050185	0.0135438	0.285585		hsa-mir-1301-3p	22.2008	0.247392	4.53581	5.74e-06	0.000142739	1.12212
	hsa-miR-1233-3p	3.91576	6.37253	11.4398	9.17579626291099e-10	1.50283073408574e-08	0.341467		hsa-miR-6790-5p	9.82564	3.46188	-0.785788	0.000723477	0.0180228	0.28523		hsa-mir-152-3p	36.7715	0.263066	4.1226	3.75e-05	0.000685659	1.08452
	hsa-miR-6749-3p	4.47364	6.46631	11.9546	5.41670033934027e-10	9.16534395166516e-09	0.332635		hsa-miR-4467	10.7096	4.28481	1.69762	3.49999325645659e-05	0.00173519	0.277661		hsa-mir-205-5p	15.554	0.366875	2.9307	0.003382	0.0170608	1.0752
	hsa-miR-6805-3p	7.38955	5.82243	8.53118	1.81526057841133e-08	2.65028044448055e-07	0.325048		hsa-miR-4536-3p	8.83133	3.14491	-1.75561	0.00205321	0.0392733	0.26695		hsa-mir-1307-3p	225.76	0.299348	3.45458	0.000551149	0.00440919	1.03412
	hsa-miR-3184-5p	7.92924	5.49495	6.89387	9.80222181159988e-08	1.29765164397086e-06	0.323811		hsa-miR-4690-5p	9.94005	3.74483	0.0960881	0.000268649	0.0087668	0.265868		hsa-mir-335-3p	29.3786	0.367646	2.61343	0.00896383	0.0351749	0.960817
	hsa-miR-6780b-5p	8.82891	7.2723	16.5768	4.8590204750694e-12	1.01760633719691e-10	0.312366		hsa-miR-4486	10.3479	3.7496	-0.030031	0.000264076	0.00872806	0.262862		hsa-mir-3200-5p	13.9376	0.336787	2.84472	0.00444512	0.0209555	0.958062
	hsa-miR-4449	6.39791	7.69094	19.1348	3.57008404297101e-13	8.77073531710666e-12	0.310919		hsa-miR-4791	8.96463	3.1114	-1.83704	0.00228295	0.0411478	0.261519		hsa-mir-324-5p	44.1505	0.266781	3.54457	0.000393252	0.00356223	0.945624
	hsa-miR-4433b-3p	8.06575	7.61389	18.6597	5.78976049331212e-13	1.38250822994509e-11	0.310325		hsa-miR-3612	8.87607	3.1858	-1.63666	0.00180198	0.0360117	0.257294		hsa-mir-30a-3p	29.0225	0.231697	4.06509	4.8e-05	0.000790245	0.941871
	hsa-miR-346	4.06511	4.90187	4.12	1.73062975183922e-06	1.92250391997792e-05	0.306658		hsa-miR-4741	10.2019	3.76788	0.0918163	0.000247226	0.00838616	0.257177		hsa-mir-766-3p	19.0574	0.306521	3.05706	0.00223521	0.0124668	0.937052
	hsa-miR-128-1-5p	7.37575	5.37977	6.33551	1.74436295370249e-07	2.19549130379796e-06	0.305872		hsa-miR-106b-3p	8.73657	3.22393	-1.5233	0.00159376	0.0329045	0.256173		hsa-mir-23b-3p	307.126	0.245264	3.77957	0.000157099	0.00182975	0.926994
	hsa-miR-6724-5p	10.0124	9.00044	27.6211	6.47265835234311e-17	2.1760055381890302e-15	0.304675		hsa-miR-4773	8.80503	3.01472	-2.12262	0.00308578	0.0509945	0.253231		hsa-mir-671-3p	59.6615	0.229195	4.0392	5.36e-05	0.000849545	0.925766
	hsa-miR-4632-3p	3.92548	5.39533	6.41037	1.61457053969696e-07	2.06160535909625e-06	0.30467		hsa-miR-8074	9.0725	3.18156	-1.61614	0.00182665	0.036224	0.250653		hsa-mir-411-5p	27.3393	0.357327	2.56355	0.0103607	0.0398333	0.916027
	hsa-miR-4484	11.4419	6.01135	9.5083	6.65049324819119e-09	1.01142918149574e-07	0.301726		hsa-miR-1278	8.86522	3.2187	-1.5414	0.00162097	0.0329045	0.242956		hsa-mir-28-3p	3595.69	0.227518	3.89025	0.000100141	0.00130019	0.885101
	hsa-miR-6850-3p	3.08107	5.07746	4.91473	7.58645356994737e-07	8.85086249827194e-06	0.29909		hsa-miR-550b-3p	8.77399	3.1991	-1.59902	0.00172664	0.0347757	0.241439		hsa-mir-146b-5p	1580.3	0.252722	3.31564	0.000914348	0.00670522	0.837933
	hsa-miR-1910-5p	4.63306	5.32964	6.09538	2.23553016430852e-07	2.78623393649184e-06	0.298716		hsa-miR-190a-3p	9.06989	3.12655	-1.77233	0.00217629	0.0403632	0.23735		hsa-mir-423-3p	3172.75	0.220125	3.70675	0.000209936	0.00234182	0.81595
	hsa-miR-939-3p	4.30857	5.52881	7.05975	8.26080285006986e-08	1.10504456973448e-06	0.297764		hsa-miR-512-3p	8.75215	3.38222	-1.05311	0.000946664	0.0221864	0.231224		hsa-mir-4435	19.646	0.320395	2.48634	0.0129064	0.0479899	0.796612
	hsa-miR-6748-3p	3.13689	4.7496	3.44943	3.47621990652917e-06	3.68537006688051e-05	0.293184		hsa-miR-382-3p	8.8026	3.44796	-0.852656	0.000758519	0.0186234	0.230162		hsa-mir-1468-5p	39.7678	0.284196	2.72336	0.00646214	0.0278354	0.773968
	hsa-miR-6125	12.0625	9.81307	33.223	2.2263156090156103e-19	9.80730410523255e-18	0.290988		hsa-miR-6506-5p	8.86398	3.10557	-1.86695	0.00232527	0.0413417	0.227842		hsa-mir-142-3p	341.778	0.215274	3.56609	0.000362348	0.00337623	0.767687
	hsa-miR-1307-3p	4.76381	4.89243	4.07789	1.80802862818032e-06	1.99978924026005e-05	0.290979		hsa-miR-542-3p	8.80517	3.14146	-1.76729	0.00207588	0.0392733	0.226279		hsa-mir-328-3p	133.566	0.26663	2.83672	0.00455793	0.0213602	0.756355
	hsa-miR-4634	9.89619	11.7563	47.3728	1.3731496978203501e-25	1.03188161115618e-23	0.286998		hsa-miR-6814-5p	8.95121	3.06451	-1.96656	0.0026445	0.0457552	0.221886		hsa-mir-30c-1-3p	17.9503	0.264306	2.81289	0.00490984	0.0228203	0.743463
	hsa-miR-557	7.27289	4.98417	4.48966	1.17897521685912e-06	1.33879185736669e-05	0.281527		hsa-miR-486-5p	11.2791	5.19736	5.00614	7.49783149756447e-07	6.90336057168614e-05	0.203273		hsa-mir-148b-3p	923.202	0.209355	3.45702	0.000546175	0.00440919	0.723745
	hsa-miR-6742-5p	4.60013	5.3224	6.06084	2.31677066712689e-07	2.87347041481029e-06	0.274496		hsa-miR-5001-5p	10.8796	4.94002	4.16717	2.32298634545684e-06	0.000176137	0.194488		hsa-mir-25-5p	35.3265	0.205627	3.48332	0.000495235	0.00412869	0.716266
	hsa-miR-6786-3p	3.94136	4.72409	3.3388	3.900722816229e-06	4.10137728208441e-05	0.274024		hsa-miR-3185	10.4253	-3.22577	-1.88373	0.00158434	0.0329045	-0.182741		hsa-mir-28-5p	122.439	0.200073	3.51637	0.00043749	0.00376622	0.70353
	hsa-miR-4734	12.0459	9.95454	34.2202	8.117419316158831e-20	3.70357256299747e-18	0.272997		hsa-let-7b-5p	11.0462	-3.86174	-0.245087	0.000175603	0.00628758	-0.189343		hsa-mir-625-5p	24.7571	0.249768	2.80237	0.00507291	0.023359	0.699942
	hsa-miR-1470	4.81081	5.45082	6.67886	1.22370866753764e-07	1.59519165589729e-06	0.271264		hsa-miR-6511b-5p	10.5778	-3.57902	-0.879224	0.00048329	0.0132545	-0.196567		hsa-mir-148b-5p	26.5887	0.223866	3.07567	0.00210032	0.0118818	0.688538
	hsa-miR-550a-5p	5.87068	4.8559	3.91572	2.13997161515369e-06	2.33659293876823e-05	0.270907		hsa-miR-3148	10.1301	-3.16549	-1.90363	0.00192301	0.0378436	-0.200315		hsa-mir-151a-5p	1305.61	0.233182	2.89552	0.00378534	0.0186211	0.675183
	hsa-miR-4656	7.34038	6.53581	12.3395	3.6532477244774e-10	6.34969247349642e-09	0.269246		hsa-miR-4280	8.58378	-3.13898	-1.77016	0.00209225	0.0392733	-0.201707		hsa-mir-181a-2-3p	105.783	0.256268	2.60315	0.00923718	0.035862	0.667103
	hsa-miR-4478	4.56999	5.76512	8.23943	2.45064119460625e-08	3.53750748712937e-07	0.266355		hsa-miR-297	10.7873	-3.69442	-0.63568	0.000321799	0.00988341	-0.207576		hsa-mir-30c-5p	1254.3	0.233195	2.78715	0.00531746	0.0237934	0.649948
	hsa-miR-4787-3p	5.3113	6.75747	13.5862	1.02123639845221e-10	1.91857279268043e-09	0.265913		hsa-miR-3620-3p	8.87368	-3.12003	-1.77337	0.00222163	0.0409097	-0.212698		hsa-mir-151b	1411.42	0.220031	2.61314	0.00897138	0.0351749	0.574972
	hsa-miR-4741	9.88081	6.49848	12.1324	4.51571697848326e-10	7.691771253349821e-09	0.264036		hsa-miR-518d-3p	8.57548	-3.06034	-1.99234	0.00267903	0.0459955	-0.213264		hsa-mir-151a-3p	6147.84	0.188988	2.71607	0.00660615	0.0278354	0.513304
	hsa-miR-6813-3p	4.28154	5.0212	4.65762	9.90427378398005e-07	1.13477217569816e-05	0.259368		hsa-miR-10a-3p	8.56144	-3.4101	-0.965689	0.000862076	0.0205781	-0.224284		hsa-mir-126-3p	864.3	0.174507	2.76537	0.00568583	0.0248794	0.482578
	hsa-miR-7113-3p	5.64852	5.30667	5.98596	2.50319388700597e-07	3.06012458435418e-06	0.257953		hsa-miR-3143	8.66774	-3.15402	-1.7108	0.00199461	0.0386625	-0.227374		hsa-mir-221-3p	2473.69	0.195685	-2.48026	0.0131287	0.0485886	-0.485349
	hsa-miR-3679-3p	5.90058	6.56096	12.4795	3.16584679684532e-10	5.6171795596804104e-09	0.254091		hsa-miR-4757-5p	8.59159	-3.10926	-1.84959	0.0022984	0.0411478	-0.230136		hsa-mir-454-5p	18.4432	0.206042	-2.8983	0.00375188	0.0185718	-0.597171
	hsa-miR-4673	5.60856	4.9421	4.30008	1.4354086243198e-06	1.61562512561106e-05	0.24766		hsa-miR-3191-5p	8.47809	-3.63647	-0.258473	0.000395163	0.0115765	-0.231695		hsa-mir-16-2-3p	742.164	0.235908	-2.55412	0.0106457	0.0407314	-0.602537
	hsa-miR-1913	6.07245	6.52998	12.3023	3.80095586812546e-10	6.56178529936524e-09	0.246942		hsa-miR-610	9.92747	-3.46043	-0.92457	0.000727062	0.0180228	-0.235994		hsa-let-7d-3p	473.834	0.245873	-2.54261	0.0110028	0.0416949	-0.62516
	hsa-miR-6729-5p	12.7289	15.4966	76.1441	3.42182978760025e-38	8.742775107318649e-36	0.243133		hsa-miR-7703	8.63288	-3.39927	-0.987643	0.000894072	0.021146	-0.237046		hsa-mir-182-5p	5552.14	0.268982	-2.54344	0.0109766	0.0416949	-0.684141
	hsa-miR-1908-5p	11.5535	6.91405	14.484	4.08234196926938e-11	8.02337210114097e-10	0.242476		hsa-miR-3171	8.69194	-3.42692	-0.893308	0.000814541	0.0196251	-0.237824		hsa-mir-1304-3p	61.7879	0.19797	-3.49349	0.000476759	0.00401695	-0.691607
	hsa-miR-486-3p	8.26432	4.71314	3.29146	4.09791575723485e-06	4.2735407182592e-05	0.239852		hsa-miR-6824-5p	10.0992	-3.69421	-0.251539	0.000322035	0.00988341	-0.238306		hsa-mir-25-3p	19227.7	0.190326	-3.69934	0.000216164	0.00234523	-0.704081
	hsa-miR-6816-5p	10.0756	6.6952	13.2292	1.47541146806976e-10	2.75158854081624e-09	0.239218		hsa-miR-6894-3p	8.78356	-3.13929	-1.72899	0.00209019	0.0392733	-0.239486		hsa-mir-23a-3p	1147.59	0.253635	-2.7955	0.00518201	0.0235871	-0.709037
	hsa-miR-718	6.74464	5.92398	9.05348	1.06109685510013e-08	1.59476615575342e-07	0.235913		hsa-miR-3935	8.81653	-3.07846	-1.89545	0.00253176	0.0441005	-0.243244		hsa-mir-26b-5p	2175.01	0.2667	-2.6761	0.0074484	0.0304079	-0.713717
	hsa-miR-92b-5p	7.96769	4.72303	3.33422	3.91938836400039e-06	4.10411363525451e-05	0.2356		hsa-miR-4531	8.53134	-3.22055	-1.53597	0.00161129	0.0329045	-0.24333		hsa-mir-21-5p	7442.47	0.238088	-3.02205	0.00251073	0.0135272	-0.719512
	hsa-miR-8072	12.4428	7.55348	18.2892	8.44122944370571e-13	1.9606673844243697e-11	0.228277		hsa-miR-770-5p	8.58151	-3.05673	-1.99695	0.00270935	0.0459955	-0.244113		hsa-mir-628-3p	24.1279	0.238947	-3.01533	0.00256703	0.0136449	-0.720504
	hsa-miR-4707-5p	7.29179	5.90665	8.96387	1.16344648917179e-08	1.72825917432205e-07	0.221397		hsa-miR-4709-5p	8.59324	-3.73601	0.0806353	0.000277305	0.00893616	-0.244322		hsa-let-7b-3p	22.3212	0.294897	-2.65241	0.00799198	0.0322941	-0.782187
	hsa-miR-4433-5p	4.78489	5.04169	4.75096	8.99041753687017e-07	1.03938990075581e-05	0.216207		hsa-miR-595	10.225	-3.64039	-0.494807	0.000389733	0.0115486	-0.247644		hsa-mir-1285-3p	171.935	0.292179	-2.68409	0.00727284	0.0300005	-0.784233
	hsa-miR-6781-5p	10.4893	8.13138	21.9055	2.1354164639198e-14	5.93042289708162e-13	0.215884		hsa-miR-1246	10.8328	-3.61362	-0.952353	0.000428224	0.0122662	-0.247672		hsa-mir-589-5p	244.174	0.197155	-3.99261	6.53e-05	0.000995319	-0.787165
	hsa-miR-1228-3p	6.17382	4.69097	3.19593	4.5268210051943e-06	4.68260229484673e-05	0.214783		hsa-miR-661	8.92386	-3.10975	-1.79452	0.00229481	0.0411478	-0.254319		hsa-mir-660-5p	219.091	0.22001	-3.59248	0.00032754	0.0031714	-0.790384
	hsa-miR-4749-3p	5.25563	6.97722	14.8501	2.80943096226559e-11	5.56441558805316e-10	0.210509		hsa-miR-4701-3p	10.3395	-4.247	1.56958	4.06126753454294e-05	0.00197546	-0.256162		hsa-mir-103a-3p	14048.6	0.285456	-2.79346	0.00521468	0.0236001	-0.79741
	hsa-miR-7108-5p	9.12236	4.85005	3.88983	2.19836668751217e-06	2.38001139262441e-05	0.208526		hsa-miR-4502	10.0407	-4.10421	1.18807	7.06567477375581e-05	0.00303588	-0.263303		hsa-mir-345-5p	532.753	0.278804	-2.90386	0.00368588	0.0183599	-0.809608
	hsa-miR-1237-3p	4.88887	5.02275	4.66468	9.83200437594418e-07	1.13156626939358e-05	0.206204		hsa-miR-7162-3p	8.57363	-3.4639	-0.792326	0.00071852	0.0180228	-0.266219		hsa-mir-502-3p	52.5552	0.29045	-2.79869	0.00513106	0.0234902	-0.812879
	hsa-miR-6850-5p	11.4734	7.80958	19.8722	1.68648191382346e-13	4.3968992753254495e-12	0.205783		hsa-miR-383-5p	8.8759	-3.69958	0.000962681	0.000315928	0.00988341	-0.273747		hsa-mir-629-5p	65.943	0.332754	-2.5098	0.01208	0.0453429	-0.835146
	hsa-miR-6721-5p	7.5474	5.36629	6.27078	1.86496931956923e-07	2.33578265269578e-06	0.203023		hsa-miR-6849-5p	10.1649	-4.9124	4.2547	2.61723488944958e-06	0.000192778	-0.278535		hsa-mir-101-3p	3494.74	0.282279	-3.02525	0.00248428	0.0135272	-0.853965
	hsa-miR-4665-3p	5.6916	5.74178	8.12124	2.76757756699959e-08	3.95036909703014e-07	0.200481		hsa-miR-2278	9.41952	-3.60548	-0.325621	0.000440612	0.0124824	-0.28299		hsa-mir-106b-3p	1282.41	0.256806	-3.32984	0.000868974	0.00643204	-0.855123
	hsa-miR-8069	12.9601	8.94228	27.2292	9.62981399895563e-17	3.1543813804271303e-15	0.196555		hsa-miR-6750-5p	10.5075	-4.81875	3.70237	3.90951078977872e-06	0.000265229	-0.284629		hsa-mir-197-3p	916.872	0.337146	-2.69314	0.00707825	0.0293506	-0.907982
	hsa-miR-6791-5p	9.14804	5.27569	5.83898	2.91399598057088e-07	3.52855911391403e-06	0.190236		hsa-miR-3691-5p	8.75827	-3.44091	-0.832317	0.000776863	0.0188939	-0.290023		hsa-mir-98-5p	406.518	0.345805	-2.63841	0.0083295	0.033318	-0.912377
	hsa-miR-6805-5p	11.4962	8.62233	25.0963	8.37205892158626e-16	2.5771819933316702e-14	0.184456		hsa-miR-3064-5p	10.147	-4.85374	4.01787	3.36710634108292e-06	0.00023712	-0.294846		hsa-mir-340-5p	206.699	0.34736	-2.7055	0.00682013	0.0284292	-0.939784
	hsa-miR-6806-5p	6.68735	4.99472	4.5374	1.12199168017439e-06	1.27977176019891e-05	0.183807		hsa-miR-670-5p	9.65653	-3.92136	0.669402	0.000140882	0.00534108	-0.316095		hsa-mir-501-3p	101.944	0.360381	-2.63635	0.0083803	0.0333528	-0.950092
	hsa-miR-6779-5p	7.1011	-8.01564	21.1687	4.51439735025855e-14	1.21413528735901e-12	-0.199018		hsa-miR-455-3p	10.8076	-5.82592	7.92018	4.12159227870184e-08	4.82975677022425e-06	-0.31793		hsa-mir-548h-5p	261.228	0.266803	-3.59712	0.000321754	0.0031714	-0.959722
	hsa-miR-4689	9.50424	-4.76255	3.50576	3.27819011634504e-06	3.48990656135899e-05	-0.200298		hsa-miR-548ay-5p	8.64483	-4.36293	2.30084	2.56668340369531e-05	0.00137852	-0.320274		hsa-mir-548ar-5p	204.589	0.271902	-3.54303	0.000395553	0.00356223	-0.963357
	hsa-miR-5196-5p	5.97834	-5.10047	5.02053	6.79862357220733e-07	8.04189038286562e-06	-0.200414		hsa-miR-877-5p	10.1888	-3.81767	0.092501	0.000206355	0.00728745	-0.329797		hsa-mir-548aj-5p	156.877	0.271284	-3.58868	0.000332356	0.0031714	-0.973551
	hsa-miR-6769b-5p	6.28114	-4.90899	4.15176	1.67445555450614e-06	1.86822442871755e-05	-0.201569		hsa-miR-642a-3p	10.2398	-5.07026	4.86515	1.31637793472747e-06	0.000109195	-0.331764		hsa-mir-548g-5p	156.877	0.271284	-3.58868	0.000332356	0.0031714	-0.973551
	hsa-miR-4281	11.7279	-6.38212	11.4922	8.69628404206467e-10	1.43348424048227e-08	-0.205315		hsa-miR-7154-5p	9.50901	-4.12177	1.40394	6.60514875627002e-05	0.00288611	-0.333213		hsa-mir-548x-5p	156.877	0.271284	-3.58868	0.000332356	0.0031714	-0.973551
	hsa-miR-4271	8.31439	-5.49581	6.89809	9.75965360753993e-08	1.29765164397086e-06	-0.211148		hsa-miR-640	8.69152	-4.36713	2.3236	2.5239987759228e-05	0.00137852	-0.345477		hsa-mir-548f-5p	51.4406	0.279179	-3.49637	0.000471633	0.00401649	-0.976113
	hsa-miR-328-5p	11.0959	-7.47117	17.7874	1.4070090697532899e-12	3.1813346665660696e-11	-0.223131		hsa-miR-642b-3p	10.2681	-5.88444	8.45281	3.11687772413807e-08	4.01765538641397e-06	-0.361009		hsa-mir-199a-3p	3753.3	0.277796	-3.53694	0.000404798	0.00356223	-0.982548
	hsa-miR-7847-3p	6.35142	-6.40158	11.5987	7.79779619416925e-10	1.30218099843807e-08	-0.227159		hsa-miR-5001-3p	8.74822	-3.98694	0.963128	0.000110268	0.00430715	-0.379444		hsa-mir-199b-3p	3753.3	0.277796	-3.53694	0.000404798	0.00356223	-0.982548
	hsa-miR-7107-5p	7.8638	-7.68385	19.091	3.73285015672264e-13	9.08326871469176e-12	-0.228434		hsa-miR-6865-5p	9.41501	-4.78496	3.92088	4.51310567724551e-06	0.000298328	-0.38016		hsa-mir-421	275.656	0.251167	-3.94218	8.07e-05	0.00118425	-0.990145
	hsa-miR-6768-5p	9.4991	-5.21765	5.56545	3.86696309506952e-07	4.63854023845194e-06	-0.229968		hsa-miR-346	8.99614	-5.80264	8.25233	4.60426090508797e-08	5.00547524540782e-06	-0.484822		hsa-mir-20b-5p	31.69	0.337848	-2.96884	0.00298928	0.0153734	-1.00301
	hsa-miR-4513	5.88987	-5.64098	7.615	4.66097041166477e-08	6.36833123091096e-07	-0.235108		hsa-miR-1290	9.43778	-4.22878	1.77841	4.36168583628795e-05	0.00201245	-0.514421		hsa-mir-183-5p	288.176	0.265116	-3.80221	0.000143413	0.00172095	-1.00803
	hsa-miR-6076	6.32293	-4.94723	4.32309	1.40151104230117e-06	1.58445164295552e-05	-0.237367		hsa-miR-155-5p	8.76883	-7.36783	15.7556	1.69184009794428e-11	1.09039094312509e-08	-0.854636		hsa-mir-140-5p	18.4092	0.337885	-2.99351	0.00275792	0.0143702	-1.01146
	hsa-miR-4684-3p	2.9293	-5.87372	8.79133	1.39136311711838e-08	2.05487443019506e-07	-0.254413										hsa-mir-144-5p	735.317	0.3545	-2.877	0.00401481	0.0193886	-1.01989
	hsa-miR-6086	5.28903	-5.64508	7.63546	4.56379284250849e-08	6.26908102828452e-07	-0.256403										hsa-mir-598-3p	9.7633	0.359947	-2.88228	0.00394813	0.0191836	-1.03747
	hsa-miR-4314	2.83816	-5.7864	8.34751	2.19273264296264e-08	3.18319994475542e-07	-0.257114										hsa-mir-3909	11.6989	0.397352	-2.64052	0.008278	0.0332801	-1.04921
	hsa-miR-371a-5p	7.43391	-6.39708	11.5741	7.99689892000909e-10	1.3267582299106e-08	-0.261124										hsa-mir-574-5p	31.0773	0.393571	-2.71601	0.00660739	0.0278354	-1.06894
	hsa-miR-4758-3p	5.32487	-5.83732	8.60735	1.67849080360778e-08	2.46468046161946e-07	-0.265332										hsa-mir-374b-5p	35.5962	0.352064	-3.04426	0.00233255	0.012829	-1.07177
	hsa-miR-6821-5p	8.59108	-8.94347	27.2372	9.551650996298991e-17	3.1543813804271303e-15	-0.271042										hsa-mir-7-1-3p	10.7088	0.270612	-3.99906	6.36e-05	0.00098758	-1.08219
	hsa-miR-6085	10.464	-10.6987	39.559	3.6742196666773e-22	2.2896661581367102e-20	-0.27375										hsa-mir-107	5322.86	0.372089	-2.97751	0.00290601	0.0150429	-1.1079
	hsa-miR-6777-5p	6.53619	-5.66775	7.74875	4.06113198698112e-08	5.64974139152207e-07	-0.278989										hsa-mir-3605-3p	19.8023	0.361153	-3.09476	0.00196975	0.0112233	-1.11768
	hsa-miR-6132	7.65953	-7.438	17.5861	1.7269903106661798e-12	3.8369219510887795e-11	-0.285209										hsa-mir-652-3p	436.477	0.225337	-5.02946	4.92e-07	2.78e-05	-1.13332
	hsa-miR-3122	4.17854	-5.08686	4.95789	7.2545884151827e-07	8.54169281142479e-06	-0.294975										hsa-mir-3157-3p	3.46708	0.3772	-3.1236	0.00178655	0.0104248	-1.17822
	hsa-miR-4436b-3p	3.20909	-4.65338	3.03477	5.35504671143088e-06	5.51699368859108e-05	-0.297844										hsa-mir-576-3p	17.7418	0.378713	-3.12006	0.00180812	0.0104528	-1.18161
	hsa-miR-370-3p	4.84983	-5.07761	4.9154	7.58121898374808e-07	8.85086249827194e-06	-0.299459										hsa-mir-542-5p	4.05692	0.437185	-2.73158	0.00630315	0.0274291	-1.19421
	hsa-miR-6889-5p	7.01943	-5.38719	6.37118	1.68126513424266e-07	2.12655070197524e-06	-0.302371										hsa-mir-548h-3p	13.6611	0.378287	-3.16555	0.00154792	0.00928753	-1.19749
	hsa-miR-1202	6.52807	-6.9957	14.9576	2.5174579042450498e-11	5.02508198855165e-10	-0.311698										hsa-mir-548z	13.6611	0.378287	-3.16555	0.00154792	0.00928753	-1.19749
	hsa-miR-642a-3p	7.67334	-5.4298	6.5769	1.35951053372692e-07	1.76322305262552e-06	-0.312168										hsa-let-7a-5p	21024.5	0.317726	-3.80654	0.000140922	0.00171708	-1.20944
	hsa-miR-760	8.85244	-6.82355	13.9634	6.946581862198339e-11	1.32451616850125e-09	-0.323784										hsa-mir-1294	14.8653	0.31539	-3.8387	0.000123688	0.00153064	-1.21069
	hsa-miR-6731-5p	4.74934	-5.9105	8.98375	1.13991048911524e-08	1.70319959046165e-07	-0.325689										hsa-mir-582-3p	23.8509	0.437372	-2.77081	0.00559169	0.0246034	-1.21188
	hsa-miR-7114-5p	6.79529	-9.69745	32.4125	5.05559334468438e-19	2.0503239675664402e-17	-0.325961										hsa-mir-150-3p	55.8689	0.395686	-3.07272	0.00212116	0.0119146	-1.21583
	hsa-miR-4710	4.23933	-4.8285	3.79471	2.42692469648202e-06	2.60537504181158e-05	-0.328762										hsa-mir-132-3p	21.4404	0.305284	-4.07391	4.62e-05	0.000779041	-1.2437
	hsa-miR-4651	10.9913	-10.3665	37.1577	4.1615919846985004e-21	2.26231223849036e-19	-0.33101										hsa-mir-378f	8.37515	0.392643	-3.17854	0.00148019	0.00901776	-1.24803
	hsa-miR-3162-5p	7.42212	-7.09545	15.5413	1.3879432939826e-11	2.83695609290044e-10	-0.333952										hsa-mir-16-5p	100907	0.313736	-3.9781	6.95e-05	0.00103809	-1.24807
	hsa-miR-6790-3p	4.35234	-5.17501	5.36602	4.75350928131254e-07	5.67533467932409e-06	-0.338511										hsa-mir-3688-3p	19.5076	0.364995	-3.42163	0.000622476	0.0048812	-1.24888
	hsa-miR-5195-3p	6.88039	-7.28631	16.6667	4.4197232597689396e-12	9.332556139429459e-11	-0.340152										hsa-mir-454-3p	71.3848	0.400211	-3.12301	0.00179011	0.0104248	-1.24986
	hsa-miR-3135b	7.93107	-6.02452	9.57723	6.196040145814521e-09	9.4795704027282e-08	-0.342658										hsa-mir-29a-3p	397.24	0.356656	-3.57856	0.000345498	0.00325756	-1.27631
	hsa-miR-3150a-3p	3.72327	-5.46724	6.75868	1.126953430562e-07	1.47659795645431e-06	-0.345974										hsa-mir-141-3p	140.555	0.455917	-2.85123	0.00435499	0.020667	-1.29993
	hsa-miR-8078	3.29536	-5.28873	5.90075	2.73370291156474e-07	3.32600520907043e-06	-0.348404										hsa-mir-193a-5p	40.2152	0.457861	-2.85135	0.00435345	0.020667	-1.30552
	hsa-miR-1471	3.9346	-4.74431	3.42644	3.56044118260255e-06	3.75906083535104e-05	-0.3539										hsa-mir-125a-3p	6.91431	0.446156	-3.00325	0.0026711	0.0141034	-1.33992
	hsa-miR-4756-5p	4.11721	-5.69703	7.89562	3.49114034700086e-08	4.9281014290537e-07	-0.357171										hsa-mir-941	2242.68	0.371999	-3.60895	0.000307442	0.00316226	-1.34253
	hsa-miR-4800-5p	4.788	-5.39667	6.41683	1.60384205093313e-07	2.06160535909625e-06	-0.35896										hsa-mir-27a-5p	40.589	0.464048	-2.91477	0.00355948	0.0178425	-1.35259
	hsa-miR-6815-5p	3.81187	-5.95267	9.20227	9.1067240298223e-09	1.37678579267432e-07	-0.36559										hsa-mir-548d-5p	47.3774	0.332319	-4.12374	3.73e-05	0.000685659	-1.3704
	hsa-miR-6741-5p	6.8541	-9.46523	30.7977	2.59216591280467e-18	1.0034824101842299e-16	-0.371453										hsa-mir-15a-5p	3000.91	0.309252	-4.53475	5.77e-06	0.000142739	-1.40238
	hsa-miR-4534	6.64188	-8.1438	21.9849	1.96993559310027e-14	5.53097301139691e-13	-0.383885										hsa-mir-132-5p	2.94929	0.450974	-3.18882	0.00142857	0.00877077	-1.43807
	hsa-miR-6750-5p	4.04622	-4.88292	4.03559	1.88929040028704e-06	2.08066248824715e-05	-0.385391										hsa-let-7g-5p	2946.05	0.316356	-4.60403	4.14e-06	0.000121553	-1.45651
	hsa-miR-7106-5p	5.88421	-7.7265	19.3551	2.85335886838858e-13	7.21815040468597e-12	-0.386998										hsa-mir-92b-3p	759.784	0.435648	-3.35669	0.000788808	0.00589373	-1.46234
	hsa-miR-4638-3p	4.32722	-5.31518	6.02647	2.40053523093997e-07	2.96297947587035e-06	-0.387515										hsa-mir-24-3p	1434.18	0.322158	-4.57026	4.87e-06	0.000133032	-1.47235
	hsa-let-7i-5p	3.16846	-5.22705	5.60954	3.69449186381371e-07	4.45255976983209e-06	-0.389114										hsa-mir-548ay-5p	67.8313	0.352587	-4.25709	2.07e-05	0.000420579	-1.501
	hsa-miR-6810-5p	4.29271	-6.06626	9.79662	4.94655640282623e-09	7.65966764195213e-08	-0.389701										hsa-mir-548l	2.30128	0.528182	-2.85103	0.00435782	0.020667	-1.50586
	hsa-miR-1260b	8.59957	-6.63403	12.8884	2.08387138278003e-10	3.77609317943473e-09	-0.397506										hsa-mir-424-3p	282.719	0.238149	-6.37126	1.87e-10	7.42e-08	-1.51731
	hsa-miR-873-3p	3.26108	-5.58266	7.32522	6.28284094091571e-08	8.44876768633665e-07	-0.410431										hsa-mir-142-5p	18263.4	0.2866	-5.45278	4.96e-08	4.91e-06	-1.56277
	hsa-miR-4665-5p	9.50649	-8.47004	24.0956	2.31101519359355e-15	6.94663978780178e-14	-0.413907										hsa-mir-4772-3p	15.6678	0.490484	-3.23173	0.00123041	0.00792266	-1.58511
	hsa-miR-7109-5p	7.38034	-10.0673	35.0196	3.61630576872131e-20	1.71104837760795e-18	-0.414498										hsa-mir-5581-3p	1.40557	0.593045	-2.72179	0.006493	0.0278354	-1.61414
	hsa-miR-6799-5p	8.10493	-13.5839	61.2973	1.0867501795981e-31	1.98331907776654e-29	-0.418862										hsa-mir-212-3p	2.37607	0.560238	-2.88563	0.00390628	0.0190974	-1.61664
	hsa-miR-5100	10.3735	-7.51203	18.0361	1.09225749439163e-12	2.4917124090809e-11	-0.424999										hsa-mir-4516	2.41828	0.584248	-2.77692	0.0054876	0.0244163	-1.62241
	hsa-miR-4776-5p	3.82417	-5.68659	7.84319	3.68477070603938e-08	5.17285118347837e-07	-0.431063										hsa-mir-3155a	1.62489	0.670456	-2.48827	0.0128367	0.047956	-1.66827
	hsa-miR-4738-3p	4.68735	-7.77546	19.6594	2.0938411792928998e-13	5.40380223544783e-12	-0.436744										hsa-mir-548ad-5p	97.7391	0.361707	-4.63614	3.55e-06	0.000108132	-1.67692
	hsa-miR-4721	4.4621	-7.37445	17.2021	2.5536865155775697e-12	5.5766402113681095e-11	-0.440394										hsa-mir-548ae-5p	97.7391	0.361707	-4.63614	3.55e-06	0.000108132	-1.67692
	hsa-miR-4723-5p	8.85678	-9.36426	30.1012	5.24775339652403e-18	1.91542998973127e-16	-0.446687										hsa-mir-542-3p	22.507	0.556326	-3.01661	0.0025562	0.0136449	-1.67822
	hsa-miR-8064	3.66573	-6.50471	12.1669	4.35899628321602e-10	7.47465470041405e-09	-0.451413										hsa-mir-128-3p	1167.65	0.231458	-7.31982	2.48e-13	1.97e-10	-1.69423
	hsa-miR-6877-5p	7.11572	-12.3533	51.8744	1.46037399482656e-27	1.28663984716616e-25	-0.452232										hsa-mir-361-5p	156.923	0.322745	-5.28869	1.23e-07	9.76e-06	-1.70689
	hsa-miR-8089	6.44409	-10.5791	38.6915	8.82888601008322e-22	5.2460008734331704e-20	-0.459728										hsa-mir-1284	1.57628	0.662323	-2.62709	0.00861188	0.034103	-1.73998
	hsa-miR-187-5p	10.1449	-7.34737	17.0391	3.0150129000322897e-12	6.47341005006932e-11	-0.461223										hsa-mir-2115-3p	18.5904	0.571166	-3.10418	0.0019081	0.0109508	-1.773
	hsa-miR-1260a	6.91534	-7.44939	17.6552	1.60977423544404e-12	3.6078712031223896e-11	-0.46752										hsa-mir-582-5p	12.8709	0.570438	-3.12953	0.00175087	0.0103484	-1.7852
	hsa-miR-134-3p	3.03461	-7.60456	18.5946	6.204874505292809e-13	1.46791244083548e-11	-0.46858										hsa-mir-627-5p	40.5701	0.465444	-3.89483	9.83e-05	0.00129715	-1.81283
	hsa-miR-6872-3p	5.98015	-7.03274	15.1737	2.01936028612612e-11	4.0625712842931004e-10	-0.468677										hsa-mir-223-5p	394.943	0.402142	-4.53606	5.73e-06	0.000142739	-1.82414
	hsa-miR-6726-5p	9.93724	-8.17134	22.1613	1.6467871002048602e-14	4.67504560113713e-13	-0.474186										hsa-mir-3155b	1.77364	0.681901	-2.68047	0.00735193	0.0301696	-1.82781
	hsa-miR-6831-5p	3.93942	-6.61737	12.7949	2.29302581189712e-10	4.12583165450502e-09	-0.475043										hsa-mir-32-3p	1.55853	0.594404	-3.15505	0.00160468	0.00955571	-1.87538
	hsa-miR-513a-5p	4.15396	-7.24232	16.4104	5.72154535527694e-12	1.17891519215585e-10	-0.477035										hsa-mir-20a-5p	168.865	0.440991	-4.28034	1.87e-05	0.000389988	-1.88759
	hsa-miR-3622a-5p	5.77523	-9.60871	31.7933	9.46115835989295e-19	3.77707181398851e-17	-0.478376										hsa-mir-32-5p	85.8694	0.417368	-4.6684	3.04e-06	0.000108132	-1.94844
	hsa-miR-193b-5p	3.86821	-6.42376	11.7204	6.88441045221394e-10	1.15721504640833e-08	-0.493528										hsa-mir-1972	2.88158	0.712879	-2.81176	0.00492712	0.0228203	-2.00445
	hsa-miR-24-3p	6.18143	-6.69044	13.2062	1.50582941435508e-10	2.7879667780269802e-09	-0.501605										hsa-mir-651-5p	6.14353	0.516921	-3.8979	9.7e-05	0.00129715	-2.0149
	hsa-miR-6760-5p	4.83893	-6.31715	11.1384	1.24952201896919e-09	2.02058782181411e-08	-0.516767										hsa-mir-143-3p	12971.9	0.409356	-4.92565	8.41e-07	3.92e-05	-2.01634
	hsa-let-7f-5p	3.20593	-6.3317	11.2174	1.15234014323826e-09	1.8753051375629e-08	-0.518942										hsa-mir-1273d	8.09561	0.595081	-3.47122	0.000518095	0.00427429	-2.06566
	hsa-let-7d-5p	4.60123	-4.70776	3.26824	4.19825937697749e-06	4.36038727974695e-05	-0.519716										hsa-mir-551a	2.75988	0.707195	-2.96177	0.0030588	0.0156295	-2.09455
	hsa-miR-8060	4.99069	-7.7226	19.331	2.92438766693576e-13	7.28156620393314e-12	-0.528405										hsa-mir-619-5p	13.5396	0.523865	-4.0997	4.14e-05	0.000724165	-2.14769
	hsa-miR-124-3p	3.45162	-7.62882	18.7515	5.27313697693926e-13	1.2710249977433798e-11	-0.529541										hsa-mir-4485-3p	1.40923	0.829745	-2.71655	0.0065967	0.0278354	-2.25404
	hsa-miR-4535	4.63925	-9.97905	34.3936	6.81139167431367e-20	3.16420104143117e-18	-0.537563										hsa-mir-873-5p	45.1219	0.631125	-3.76965	0.000163479	0.00187646	-2.37912
	hsa-miR-6871-5p	3.85738	-7.58307	18.4704	7.019413870904129e-13	1.64537637065689e-11	-0.542015										hsa-mir-4532	15.1558	0.675835	-3.63542	0.00027753	0.00293072	-2.45694
	hsa-miR-23a-5p	3.91904	-7.5219	18.0963	1.02731521231406e-12	2.36467600672289e-11	-0.553263										hsa-mir-190b	12.0666	0.518236	-4.9964	5.84e-07	3.08e-05	-2.58931
	hsa-let-7b-5p	4.72442	-5.39619	6.41455	1.60762631644307e-07	2.06160535909625e-06	-0.566216										hsa-mir-4492	1.59124	0.790231	-3.38175	0.000720269	0.00543288	-2.67236
	hsa-miR-221-3p	4.05364	-6.68832	13.1942	1.52443462157318e-10	2.8021082432514203e-09	-0.60378										hsa-mir-3150b-3p	20.0434	0.450081	-5.96593	2.43e-09	3.85e-07	-2.68515
	hsa-let-7a-5p	4.72641	-5.73082	8.06586	2.9299099756558e-08	4.15884443766698e-07	-0.617847										hsa-mir-222-5p	4.12616	0.608352	-4.43188	9.34e-06	0.000211385	-2.69615
	hsa-miR-4638-5p	5.96823	-7.35726	17.0986	2.83762306373923e-12	6.14417536258791e-11	-0.623118										hsa-mir-3613-5p	10.795	0.587166	-4.59275	4.37e-06	0.000123735	-2.69671
	hsa-miR-3682-3p	3.73131	-8.58569	24.8547	1.0697898739027901e-15	3.25394419978765e-14	-0.625952										hsa-mir-7704	3.15184	0.751056	-3.9227	8.76e-05	0.00122002	-2.94617
	hsa-miR-126-3p	4.33948	-6.08373	9.88878	4.5001530530401904e-09	7.01090917714493e-08	-0.631407										hsa-mir-4755-3p	4.08823	0.692248	-4.27974	1.87e-05	0.000389988	-2.96264
	hsa-miR-4497	12.741	-9.80232	33.1252	2.46480261280005e-19	1.04959511261735e-17	-0.649185										hsa-mir-1910-5p	3.16289	0.822179	-3.92203	8.78e-05	0.00122002	-3.22461
	hsa-miR-4698	4.61188	-6.87168	14.2397	5.2388895209183496e-11	1.02178341419438e-09	-0.674891										hsa-mir-1290	74.3518	0.69846	-4.63742	3.53e-06	0.000108132	-3.23905
	hsa-miR-7977	9.80058	-10.39	37.3261	3.5102155473637005e-21	1.9496958094596202e-19	-0.680105										hsa-mir-1246	336.838	0.621598	-5.30679	1.12e-07	9.76e-06	-3.29869
	hsa-miR-20b-5p	3.44366	-8.24503	22.6349	1.0180131679982901e-14	2.92249847666923e-13	-0.704788										hsa-mir-1273f	9.75235	0.819614	-4.11876	3.81e-05	0.000685659	-3.37579
	hsa-miR-7975	9.93372	-10.6663	39.3241	4.658559232569449e-22	2.83395686647975e-20	-0.706985										hsa-mir-4773	1.97253	0.738982	-4.65547	3.23e-06	0.000108132	-3.44031
	hsa-miR-615-5p	6.48161	-12.2677	51.226	2.80957495113827e-27	2.39282133338609e-25	-0.720105										hsa-mir-7641	71.1298	0.649621	-6.10706	1.01e-09	2.68e-07	-3.96727
	hsa-miR-6820-5p	7.1176	-15.2608	74.3086	2.17771809561766e-37	5.05824521300283e-35	-0.721948
	hsa-miR-4530	9.25771	-12.7856	55.1659	5.27372122486603e-29	7.09176722606984e-27	-0.722767
	hsa-miR-887-5p	3.20726	-11.3045	44.0068	4.10920570701022e-24	2.8375731301111097e-22	-0.734943
	hsa-miR-6880-5p	7.14536	-11.9155	48.568	4.10859022578213e-26	3.28045250839792e-24	-0.756788
	hsa-miR-4664-5p	4.86212	-10.4499	37.7297	2.3404172781844e-21	1.3590377604002602e-19	-0.761654
	hsa-miR-4454	11.6653	-12.2293	50.8882	3.95982017863375e-27	3.26365824400298e-25	-0.768928
	hsa-miR-4635	4.24564	-7.86912	20.2447	1.15471828212397e-13	3.0415517637389097e-12	-0.800774
	hsa-miR-494-3p	3.25521	-9.25083	29.3228	1.15428640019829e-17	4.04000240069401e-16	-0.808411
	hsa-miR-20a-5p	3.47164	-9.71063	32.5047	4.60526502087672e-19	1.89781485940968e-17	-0.822078
	hsa-miR-4733-3p	4.0084	-8.35091	23.3195	5.0802198988233504e-15	1.49194963695329e-13	-0.82892
	hsa-miR-423-5p	7.10756	-12.3863	52.1245	1.13464039441864e-27	1.1150023875921602e-25	-0.830072
	hsa-miR-3918	5.12466	-12.3839	52.0571	1.21641133621489e-27	1.14002621103201e-25	-0.850801
	hsa-miR-3907	4.50364	-10.2247	36.1413	1.16302487203741e-20	6.06434397562362e-19	-0.853117
	hsa-miR-16-5p	6.09994	-6.76308	13.6182	9.884313993900379e-11	1.8706979447715203e-09	-0.889035
	hsa-miR-542-5p	4.23837	-9.42221	30.5005	3.50233631389618e-18	1.3159513650007001e-16	-0.918052
	hsa-miR-451a	8.75011	-6.82682	13.9821	6.815053215825479e-11	1.30920759146121e-09	-0.926512
	hsa-miR-26a-5p	4.15644	-9.04207	27.9025	4.86705434166293e-17	1.6580431790598401e-15	-0.934941
	hsa-miR-4470	3.62778	-12.758	54.9552	6.52311513382271e-29	8.33327958345851e-27	-0.945741
	hsa-miR-4419a	5.35065	-12.718	54.6495	8.87957017477386e-29	1.08034770459749e-26	-0.965659
	hsa-miR-150-3p	6.46326	-14.2227	66.2391	7.4423321069596e-34	1.58459654444015e-31	-1.00122
	hsa-miR-1236-5p	3.97967	-12.5234	53.1665	3.9649762737714498e-28	4.60477926340275e-26	-1.02554
	hsa-miR-4294	10.0256	-17.9131	94.8879	2.1160096850927002e-46	9.01067457568642e-44	-1.03539
	hsa-miR-93-5p	3.94862	-12.4742	52.7922	5.78413894402027e-28	6.15769791748824e-26	-1.07909
	hsa-miR-106a-5p	3.88195	-11.0578	42.186	2.58488075595325e-23	1.73799219248962e-21	-1.08437
	hsa-miR-17-5p	3.97483	-11.8171	47.8285	8.66780743962684e-26	6.71098424492321e-24	-1.09846
	hsa-miR-564	5.71123	-10.1658	35.7204	1.78008334499203e-20	8.91786852246008e-19	-1.10027
	hsa-miR-223-3p	5.02416	-8.93425	27.1752	1.0171492339734001e-16	3.2485203660025303e-15	-1.10055
	hsa-miR-6765-3p	8.61007	-13.8708	63.5134	1.16275359278324e-32	2.28525802273938e-30	-1.20061
	hsa-miR-6893-5p	8.16262	-23.8903	139.29	7.10705008331944e-66	9.07925648144059e-63	-1.36151
	hsa-miR-7641	7.16318	-12.3737	52.0291	1.2493437929117899e-27	1.14002621103201e-25	-1.41278
	hsa-miR-575	5.57816	-16.6306	84.9642	4.6977487403102194e-42	1.50034350393658e-39	-1.41419
	hsa-miR-4450	5.38226	-13.0942	57.5287	4.8635987193322394e-30	6.90360818216327e-28	-1.47959
	hsa-miR-4476	6.71905	-15.7387	78.0288	5.1164905327671e-39	1.45251481235777e-36	-1.59375
	hsa-miR-125b-3p	3.78514	-20.5747	115.113	2.8989730290316097e-55	2.4689586963919203e-52	-1.62341
	hsa-miR-204-3p	12.6357	-17.9859	95.4484	1.2021757342772101e-46	6.143118002156561e-44	-1.66965
	hsa-miR-125a-3p	5.6689	-27.1467	161.717	9.72190496445045e-76	2.48394671841709e-72	-2.47656

## Sheet: S3_Statistics
Supplementary Table S3. Summary on Tissue and Serum DE miRNA comparison
Tissue DE miRNAs													Serum DE miRNAs													Serum vs Tissue DE miRNA comparison
No common/overlap genes in all three tissue datasets, however, betweenTissue_GSE24279 and Tissue_GSE119974 there are 2 common DE, bewteen Tissue_GSE24279 and Tissue_TCGA_PAAD there are 9 common DE, and between Tissue_GSE119974 and Tissue_TCGA_PAAD there are 22 common DE.													Common genes across all datasets: 2													microRNA	Consistency of DE trend	In how many datasets	Dataset	logFC	trend	Dataset	logFC	trend	Dataset	logFC	trend	Dataset	logFC	trend	Dataset	logFC	trend
													{'hsa-mir-1246', 'hsa-mir-1290'} (downregulated in Serum_GSE85589 & GSE109319, while upregulated in Serum_GSE59856)													hsa-mir-1246	No	5	Serum_GSE59856	1.09956	(upregulated),	Serum_GSE85589	-0.247672	(downregulated),	Serum_GSE109319	-3.29869	(downregulated),	Tissue_GSE24279	logFC:1.9700855	(upregulated),	Tissue_GSE119974	logFC:1.408757624	(upregulated)
Common genes between Tissue_GSE24279 & Tissue_GSE119974: 2																										hsa-mir-205-5p	Yes	4	Serum_GSE59856	0.463341	(upregulated),	Serum_GSE109319	1.0752	(upregulated),	Tissue_GSE119974	3.39774	(upregulated),	Tissue_TCGA_PAAD	logFC:5.043720126	(upregulated)
Gene:	hsa-mir-1246,	Tissue_GSE24279	logFC:	1.97009	(upregulated),	Tissue_GSE119974	logFC:	1.40876	(upregulated)				Common genes between Serum_GSE59856 & Serum_GSE85589: 14													hsa-mir-16-2-3p	No	3	Serum_GSE85589	0.656483	(upregulated),	Serum_GSE109319	-0.602537	(downregulated),	Tissue_TCGA_PAAD	1.47269	(upregulated)
Gene:	hsa-mir-375,	Tissue_GSE24279	logFC:	-2.11209	(downregulated),	Tissue_GSE119974	logFC:	-1.75986	(downregulated)				Gene:	hsa-mir-4486,	Serum_GSE59856	logFC:	0.423102	(upregulated),	Serum_GSE85589	logFC:	0.262862	(upregulated)				hsa-mir-199a-5p	Yes	3	Serum_GSE109319	1.18781	(upregulated),	Tissue_GSE24279	1.68894	(upregulated),	Tissue_TCGA_PAAD	1.33311	(upregulated)
													Gene:	hsa-let-7b-5p,	Serum_GSE59856	logFC:	-0.566216	(downregulated),	Serum_GSE85589	logFC:	-0.189343	(downregulated)				hsa-mir-222-3p	No	3	Serum_GSE109319	1.21702	(upregulated),	Tissue_GSE119974	0.998879	(upregulated),	Tissue_TCGA_PAAD	-2.57961	(downregulated)
													Gene:	hsa-mir-1231,	Serum_GSE59856	logFC:	0.531998	(upregulated),	Serum_GSE85589	logFC:	0.334687	(upregulated)				hsa-mir-92b-3p	No	3	Serum_GSE59856	0.460316	(upregulated),	Serum_GSE109319	-1.46234	(downregulated),	Tissue_TCGA_PAAD	-4.77214	(downregulated)
Common genes between Tissue_GSE24279 & Tissue_TCGA_PAAD: 9													Gene:	hsa-mir-5100,	Serum_GSE59856	logFC:	-0.424999	(downregulated),	Serum_GSE85589	logFC:	0.384118	(upregulated)				hsa-mir-125a-5p	No	3	Serum_GSE109319	1.27771	(upregulated),	Tissue_GSE24279	1.16489	(upregulated),	Tissue_TCGA_PAAD	-3.38084	(downregulated)
Gene:	hsa-mir-199a-5p,	Tissue_GSE24279	logFC:	1.68894	(upregulated),	Tissue_TCGA_PAAD	logFC:	1.33311	(upregulated)				Gene:	hsa-mir-4721,	Serum_GSE59856	logFC:	-0.440394	(downregulated),	Serum_GSE85589	logFC:	0.296355	(upregulated)				hsa-mir-16-5p	Yes	3	Serum_GSE59856	-0.889035	(downregulated),	Serum_GSE109319	-1.24807	(downregulated),	Tissue_TCGA_PAAD	-3.54942	(downregulated)
Gene:	hsa-mir-502-3p,	Tissue_GSE24279	logFC:	1.25662	(upregulated),	Tissue_TCGA_PAAD	logFC:	-2.54493	(downregulated)				Gene:	hsa-mir-4741,	Serum_GSE59856	logFC:	0.264036	(upregulated),	Serum_GSE85589	logFC:	0.257177	(upregulated)				hsa-mir-423-3p	No	3	Serum_GSE109319	0.81595	(upregulated),	Tissue_GSE24279	1.04198	(upregulated),	Tissue_TCGA_PAAD	-4.33408	(downregulated)
Gene:	hsa-mir-423-3p,	Tissue_GSE24279	logFC:	1.04198	(upregulated),	Tissue_TCGA_PAAD	logFC:	-4.33408	(downregulated)				Gene:	hsa-mir-3185,	Serum_GSE59856	logFC:	0.627848	(upregulated),	Serum_GSE85589	logFC:	-0.182741	(downregulated)				hsa-mir-486-5p	No	3	Serum_GSE85589	0.203273	(upregulated),	Tissue_GSE119974	-1.33134	(downregulated),	Tissue_TCGA_PAAD	-5.31364	(downregulated)
Gene:	hsa-mir-409-3p,	Tissue_GSE24279	logFC:	2.18896	(upregulated),	Tissue_TCGA_PAAD	logFC:	-2.14164	(downregulated)				Gene:	hsa-mir-1246,	Serum_GSE59856	logFC:	1.09956	(upregulated),	Serum_GSE85589	logFC:	-0.247672	(downregulated)				hsa-mir-409-3p	No	3	Serum_GSE109319	1.9477	(upregulated),	Tissue_GSE24279	2.18896	(upregulated),	Tissue_TCGA_PAAD	-2.14164	(downregulated)
Gene:	hsa-mir-484,	Tissue_GSE24279	logFC:	1.13572	(upregulated),	Tissue_TCGA_PAAD	logFC:	-2.74545	(downregulated)				Gene:	hsa-mir-1290,	Serum_GSE59856	logFC:	1.03103	(upregulated),	Serum_GSE85589	logFC:	-0.514421	(downregulated)				hsa-mir-106b-3p	No	3	Serum_GSE85589	0.256173	(upregulated),	Serum_GSE109319	-0.855123	(downregulated),	Tissue_TCGA_PAAD	1.23853	(upregulated)
Gene:	hsa-mir-331-3p,	Tissue_GSE24279	logFC:	1.06019	(upregulated),	Tissue_TCGA_PAAD	logFC:	-3.23629	(downregulated)				Gene:	hsa-mir-4467,	Serum_GSE59856	logFC:	0.484546	(upregulated),	Serum_GSE85589	logFC:	0.277661	(upregulated)				hsa-mir-127-3p	No	3	Serum_GSE109319	2.15882	(upregulated),	Tissue_GSE24279	1.16364	(upregulated),	Tissue_TCGA_PAAD	-1.85092	(downregulated)
Gene:	hsa-mir-501-3p,	Tissue_GSE24279	logFC:	2.1044	(upregulated),	Tissue_TCGA_PAAD	logFC:	-1.45229	(downregulated)				Gene:	hsa-mir-346,	Serum_GSE59856	logFC:	0.306658	(upregulated),	Serum_GSE85589	logFC:	-0.484822	(downregulated)				hsa-mir-24-3p	No	3	Serum_GSE59856	-0.501605	(downregulated),	Serum_GSE109319	-1.47235	(downregulated),	Tissue_TCGA_PAAD	1.01377	(upregulated)
Gene:	hsa-mir-125a-5p,	Tissue_GSE24279	logFC:	1.16489	(upregulated),	Tissue_TCGA_PAAD	logFC:	-3.38084	(downregulated)				Gene:	hsa-mir-6750-5p,	Serum_GSE59856	logFC:	-0.385391	(downregulated),	Serum_GSE85589	logFC:	-0.284629	(downregulated)				hsa-mir-346	No	3	Serum_GSE59856	0.306658	(upregulated),	Serum_GSE85589	-0.484822	(downregulated),	Tissue_TCGA_PAAD	-3.11463	(downregulated)
Gene:	hsa-mir-127-3p,	Tissue_GSE24279	logFC:	1.16364	(upregulated),	Tissue_TCGA_PAAD	logFC:	-1.85092	(downregulated)				Gene:	hsa-mir-642a-3p,	Serum_GSE59856	logFC:	-0.312168	(downregulated),	Serum_GSE85589	logFC:	-0.331764	(downregulated)				hsa-mir-501-3p	No	3	Serum_GSE109319	-0.950092	(downregulated),	Tissue_GSE24279	2.1044	(upregulated),	Tissue_TCGA_PAAD	-1.45229	(downregulated)
													Gene:	hsa-mir-6075,	Serum_GSE59856	logFC:	1.02239	(upregulated),	Serum_GSE85589	logFC:	0.432322	(upregulated)				hsa-mir-4454	Yes	3	Serum_GSE59856	-0.768928	(downregulated),	Tissue_GSE119974	-1.27915	(downregulated),	Tissue_TCGA_PAAD	-10.886	(downregulated)
																										hsa-mir-502-3p	No	3	Serum_GSE109319	-0.812879	(downregulated),	Tissue_GSE24279	1.25662	(upregulated),	Tissue_TCGA_PAAD	-2.54493	(downregulated)
Common genes between Tissue_GSE119974 & Tissue_TCGA_PAAD: 22																										hsa-mir-25-3p	No	3	Serum_GSE59856	0.620236	(upregulated),	Serum_GSE109319	-0.704081	(downregulated),	Tissue_TCGA_PAAD	1.14308	(upregulated)
Gene:	hsa-mir-30d-3p,	Tissue_GSE119974	logFC:	-0.980831	(downregulated),	Tissue_TCGA_PAAD	logFC:	-1.76197	(downregulated)				Common genes between Serum_GSE59856 & GSE109319: 26													hsa-mir-139-3p	No	3	Serum_GSE59856	0.398566	(upregulated),	Serum_GSE109319	1.94845	(upregulated),	Tissue_GSE119974	-1.48711	(downregulated)
Gene:	hsa-mir-205-5p,	Tissue_GSE119974	logFC:	3.39774	(upregulated),	Tissue_TCGA_PAAD	logFC:	5.04372	(upregulated)				Gene:	hsa-mir-16-5p,	Serum_GSE59856	logFC:	-0.889035	(downregulated),	GSE109319	logFC:	-1.24807	(downregulated)				hsa-mir-221-3p	No	3	Serum_GSE59856	-0.60378	(downregulated),	Serum_GSE109319	-0.485349	(downregulated),	Tissue_GSE119974	1.3366	(upregulated)
Gene:	hsa-mir-222-3p,	Tissue_GSE119974	logFC:	0.998879	(upregulated),	Tissue_TCGA_PAAD	logFC:	-2.57961	(downregulated)				Gene:	hsa-mir-150-3p,	Serum_GSE59856	logFC:	-1.00122	(downregulated),	GSE109319	logFC:	-1.21583	(downregulated)				hsa-mir-873-3p	Yes	3	Serum_GSE59856	-0.410431	(downregulated),	Tissue_GSE119974	-1.6303	(downregulated),	Tissue_TCGA_PAAD	-4.45881	(downregulated)
Gene:	hsa-mir-215-5p,	Tissue_GSE119974	logFC:	1.96646	(upregulated),	Tissue_TCGA_PAAD	logFC:	3.62071	(upregulated)				Gene:	hsa-mir-205-5p,	Serum_GSE59856	logFC:	0.463341	(upregulated),	GSE109319	logFC:	1.0752	(upregulated)				hsa-mir-1307-3p	Yes	3	Serum_GSE59856	0.290979	(upregulated),	Serum_GSE109319	1.03412	(upregulated),	Tissue_TCGA_PAAD	1.27366	(upregulated)
Gene:	hsa-mir-3607-5p,	Tissue_GSE119974	logFC:	-0.97889	(downregulated),	Tissue_TCGA_PAAD	logFC:	-7.3724	(downregulated)				Gene:	hsa-mir-1910-5p,	Serum_GSE59856	logFC:	0.298716	(upregulated),	GSE109319	logFC:	-3.22461	(downregulated)				hsa-mir-204-5p	No	3	Serum_GSE109319	1.37635	(upregulated),	Tissue_GSE119974	-1.41878	(downregulated),	Tissue_TCGA_PAAD	-2.90631	(downregulated)
Gene:	hsa-mir-135b-5p,	Tissue_GSE119974	logFC:	1.60011	(upregulated),	Tissue_TCGA_PAAD	logFC:	2.92797	(upregulated)				Gene:	hsa-mir-1290,	Serum_GSE59856	logFC:	1.03103	(upregulated),	GSE109319	logFC:	-3.23905	(downregulated)				hsa-mir-7641	Yes	3	Serum_GSE59856	-1.41278	(downregulated),	Serum_GSE109319	-3.96727	(downregulated),	Tissue_TCGA_PAAD	-11.6239	(downregulated)
Gene:	hsa-mir-31-3p,	Tissue_GSE119974	logFC:	2.57778	(upregulated),	Tissue_TCGA_PAAD	logFC:	3.39835	(upregulated)				Gene:	hsa-let-7a-5p,	Serum_GSE59856	logFC:	-0.617847	(downregulated),	GSE109319	logFC:	-1.20944	(downregulated)				hsa-let-7g-5p	Yes	2	Serum_GSE109319	-1.45651	(downregulated),	Tissue_TCGA_PAAD	-1.85013	(downregulated)
Gene:	hsa-mir-1291,	Tissue_GSE119974	logFC:	-1.25549	(downregulated),	Tissue_TCGA_PAAD	logFC:	-3.5131	(downregulated)				Gene:	hsa-mir-124-3p,	Serum_GSE59856	logFC:	-0.529541	(downregulated),	GSE109319	logFC:	3.68397	(upregulated)				hsa-mir-3605-3p	Yes	2	Serum_GSE109319	-1.11768	(downregulated),	Tissue_TCGA_PAAD	-1.74706	(downregulated)
Gene:	hsa-mir-204-5p,	Tissue_GSE119974	logFC:	-1.41878	(downregulated),	Tissue_TCGA_PAAD	logFC:	-2.90631	(downregulated)				Gene:	hsa-mir-125a-3p,	Serum_GSE59856	logFC:	-2.47656	(downregulated),	GSE109319	logFC:	-1.33992	(downregulated)				hsa-mir-4516	Yes	2	Serum_GSE109319	-1.62241	(downregulated),	Tissue_TCGA_PAAD	-11.0707	(downregulated)
Gene:	hsa-mir-873-3p,	Tissue_GSE119974	logFC:	-1.6303	(downregulated),	Tissue_TCGA_PAAD	logFC:	-4.45881	(downregulated)				Gene:	hsa-mir-7641,	Serum_GSE59856	logFC:	-1.41278	(downregulated),	GSE109319	logFC:	-3.96727	(downregulated)				hsa-mir-190b	Yes	2	Serum_GSE109319	-2.58931	(downregulated),	Tissue_TCGA_PAAD	-4.03127	(downregulated)
Gene:	hsa-mir-486-5p,	Tissue_GSE119974	logFC:	-1.33134	(downregulated),	Tissue_TCGA_PAAD	logFC:	-5.31364	(downregulated)				Gene:	hsa-mir-92b-3p,	Serum_GSE59856	logFC:	0.460316	(upregulated),	GSE109319	logFC:	-1.46234	(downregulated)				hsa-mir-199b-3p	No	2	Serum_GSE109319	-0.982548	(downregulated),	Tissue_GSE24279	1.2218	(upregulated)
Gene:	hsa-mir-34c-5p,	Tissue_GSE119974	logFC:	1.03043	(upregulated),	Tissue_TCGA_PAAD	logFC:	-1.56633	(downregulated)				Gene:	hsa-mir-221-3p,	Serum_GSE59856	logFC:	-0.60378	(downregulated),	GSE109319	logFC:	-0.485349	(downregulated)				hsa-mir-92a-3p	No	2	Serum_GSE59856	0.404829	(upregulated),	Tissue_TCGA_PAAD	-1.54982	(downregulated)
Gene:	hsa-mir-148a-5p,	Tissue_GSE119974	logFC:	-1.62489	(downregulated),	Tissue_TCGA_PAAD	logFC:	-3.91101	(downregulated)				Gene:	hsa-mir-1307-3p,	Serum_GSE59856	logFC:	0.290979	(upregulated),	GSE109319	logFC:	1.03412	(upregulated)				hsa-mir-411-5p	No	2	Serum_GSE109319	0.916027	(upregulated),	Tissue_TCGA_PAAD	-3.07594	(downregulated)
Gene:	hsa-mir-130b-5p,	Tissue_GSE119974	logFC:	-1.30506	(downregulated),	Tissue_TCGA_PAAD	logFC:	-2.42772	(downregulated)				Gene:	hsa-mir-542-5p,	Serum_GSE59856	logFC:	-0.918052	(downregulated),	GSE109319	logFC:	-1.19421	(downregulated)				hsa-mir-4758-3p	No	2	Serum_GSE59856	-0.265332	(downregulated),	Tissue_GSE119974	2.2539	(upregulated)
Gene:	hsa-mir-508-3p,	Tissue_GSE119974	logFC:	2.46437	(upregulated),	Tissue_TCGA_PAAD	logFC:	2.33408	(upregulated)				Gene:	hsa-mir-654-5p,	Serum_GSE59856	logFC:	0.37468	(upregulated),	GSE109319	logFC:	1.69258	(upregulated)				hsa-mir-3065-3p	Yes	2	Serum_GSE109319	1.87552	(upregulated),	Tissue_TCGA_PAAD	3.11876	(upregulated)
Gene:	hsa-mir-196b-5p,	Tissue_GSE119974	logFC:	2.1627	(upregulated),	Tissue_TCGA_PAAD	logFC:	4.36848	(upregulated)				Gene:	hsa-mir-4665-5p,	Serum_GSE59856	logFC:	-0.413907	(downregulated),	GSE109319	logFC:	2.11294	(upregulated)				hsa-mir-582-3p	No	2	Serum_GSE109319	-1.21188	(downregulated),	Tissue_TCGA_PAAD	2.48567	(upregulated)
Gene:	hsa-mir-203b-3p,	Tissue_GSE119974	logFC:	2.17813	(upregulated),	Tissue_TCGA_PAAD	logFC:	3.61456	(upregulated)				Gene:	hsa-mir-1246,	Serum_GSE59856	logFC:	1.09956	(upregulated),	GSE109319	logFC:	-3.29869	(downregulated)				hsa-mir-103a-3p	No	2	Serum_GSE109319	-0.79741	(downregulated),	Tissue_TCGA_PAAD	1.57141	(upregulated)
Gene:	hsa-mir-196a-5p,	Tissue_GSE119974	logFC:	2.69188	(upregulated),	Tissue_TCGA_PAAD	logFC:	3.69609	(upregulated)				Gene:	hsa-mir-25-3p,	Serum_GSE59856	logFC:	0.620236	(upregulated),	GSE109319	logFC:	-0.704081	(downregulated)				hsa-mir-191-3p	No	2	Serum_GSE85589	0.320015	(upregulated),	Tissue_TCGA_PAAD	-1.5003	(downregulated)
Gene:	hsa-mir-210-3p,	Tissue_GSE119974	logFC:	3.1632	(upregulated),	Tissue_TCGA_PAAD	logFC:	3.35381	(upregulated)				Gene:	hsa-mir-20b-5p,	Serum_GSE59856	logFC:	-0.704788	(downregulated),	GSE109319	logFC:	-1.00301	(downregulated)				hsa-let-7b-3p	Yes	2	Serum_GSE109319	-0.782187	(downregulated),	Tissue_TCGA_PAAD	-2.67505	(downregulated)
Gene:	hsa-mir-4454,	Tissue_GSE119974	logFC:	-1.27915	(downregulated),	Tissue_TCGA_PAAD	logFC:	-10.886	(downregulated)				Gene:	hsa-mir-139-3p,	Serum_GSE59856	logFC:	0.398566	(upregulated),	GSE109319	logFC:	1.94845	(upregulated)				hsa-mir-4435	Yes	2	Serum_GSE109319	0.796612	(upregulated),	Tissue_GSE119974	1.62918	(upregulated)
Gene:	hsa-mir-561-5p,	Tissue_GSE119974	logFC:	-1.65942	(downregulated),	Tissue_TCGA_PAAD	logFC:	-3.82159	(downregulated)				Gene:	hsa-mir-126-3p,	Serum_GSE59856	logFC:	-0.631407	(downregulated),	GSE109319	logFC:	0.482578	(upregulated)				hsa-mir-451a	Yes	2	Serum_GSE59856	-0.926512	(downregulated),	Tissue_GSE119974	-0.994927	(downregulated)
Gene:	hsa-mir-675-5p,	Tissue_GSE119974	logFC:	-1.56149	(downregulated),	Tissue_TCGA_PAAD	logFC:	-4.74427	(downregulated)				Gene:	hsa-mir-20a-5p,	Serum_GSE59856	logFC:	-0.822078	(downregulated),	GSE109319	logFC:	-1.88759	(downregulated)				hsa-mir-4497	Yes	2	Serum_GSE59856	-0.649185	(downregulated),	Tissue_GSE119974	-1.26161	(downregulated)
													Gene:	hsa-mir-1273f,	Serum_GSE59856	logFC:	0.713126	(upregulated),	GSE109319	logFC:	-3.37579	(downregulated)				hsa-mir-30c-1-3p	No	2	Serum_GSE109319	0.743463	(upregulated),	Tissue_TCGA_PAAD	-4.38927	(downregulated)
													Gene:	hsa-mir-1285-3p,	Serum_GSE59856	logFC:	0.846045	(upregulated),	GSE109319	logFC:	-0.784233	(downregulated)				hsa-mir-222-5p	No	2	Serum_GSE109319	-2.69615	(downregulated),	Tissue_TCGA_PAAD	1.88228	(upregulated)
													Gene:	hsa-mir-24-3p,	Serum_GSE59856	logFC:	-0.501605	(downregulated),	GSE109319	logFC:	-1.47235	(downregulated)				hsa-mir-1468-5p	No	2	Serum_GSE109319	0.773968	(upregulated),	Tissue_GSE119974	-1.2757	(downregulated)
													Gene:	hsa-mir-1972,	Serum_GSE59856	logFC:	0.554182	(upregulated),	GSE109319	logFC:	-2.00445	(downregulated)				hsa-mir-25-5p	No	2	Serum_GSE109319	0.716266	(upregulated),	Tissue_TCGA_PAAD	-5.57587	(downregulated)
													Gene:	hsa-mir-619-5p,	Serum_GSE59856	logFC:	0.808979	(upregulated),	GSE109319	logFC:	-2.14769	(downregulated)				hsa-mir-23a-5p	Yes	2	Serum_GSE59856	-0.553263	(downregulated),	Tissue_TCGA_PAAD	-1.5618	(downregulated)
																										hsa-mir-1273g-3p	No	2	Serum_GSE59856	0.479949	(upregulated),	Tissue_TCGA_PAAD	-30	(downregulated)
																										hsa-mir-191-5p	No	2	Serum_GSE59856	0.471933	(upregulated),	Tissue_TCGA_PAAD	-3.80436	(downregulated)
													Common genes between Serum_GSE85589 & GSE109319: 11													hsa-mir-23a-3p	No	2	Serum_GSE109319	-0.709037	(downregulated),	Tissue_TCGA_PAAD	1.47781	(upregulated)
													Gene:	hsa-mir-4773,	Serum_GSE85589	logFC:	0.253231	(upregulated),	GSE109319	logFC:	-3.44031	(downregulated)				hsa-mir-1237-3p	No	2	Serum_GSE59856	0.206204	(upregulated),	Tissue_TCGA_PAAD	-3.99742	(downregulated)
													Gene:	hsa-mir-16-2-3p,	Serum_GSE85589	logFC:	0.656483	(upregulated),	GSE109319	logFC:	-0.602537	(downregulated)				hsa-mir-665	No	2	Serum_GSE59856	0.663141	(upregulated),	Tissue_TCGA_PAAD	-4.07614	(downregulated)
													Gene:	hsa-mir-542-3p,	Serum_GSE85589	logFC:	0.226279	(upregulated),	GSE109319	logFC:	-1.67822	(downregulated)				hsa-mir-629-5p	No	2	Serum_GSE109319	-0.835146	(downregulated),	Tissue_TCGA_PAAD	1.7545	(upregulated)
													Gene:	hsa-mir-32-5p,	Serum_GSE85589	logFC:	0.47093	(upregulated),	GSE109319	logFC:	-1.94844	(downregulated)				hsa-mir-877-5p	Yes	2	Serum_GSE85589	-0.329797	(downregulated),	Tissue_TCGA_PAAD	-4.72242	(downregulated)
													Gene:	hsa-mir-106b-3p,	Serum_GSE85589	logFC:	0.256173	(upregulated),	GSE109319	logFC:	-0.855123	(downregulated)				hsa-mir-27b-5p	No	2	Serum_GSE109319	1.44039	(upregulated),	Tissue_TCGA_PAAD	-1.00691	(downregulated)
													Gene:	hsa-mir-383-5p,	Serum_GSE85589	logFC:	-0.273747	(downregulated),	GSE109319	logFC:	3.54233	(upregulated)				hsa-mir-4792	No	2	Serum_GSE59856	1.07878	(upregulated),	Tissue_TCGA_PAAD	-13.3056	(downregulated)
													Gene:	hsa-mir-548z,	Serum_GSE85589	logFC:	0.457499	(upregulated),	GSE109319	logFC:	-1.19749	(downregulated)				hsa-mir-10a-3p	Yes	2	Serum_GSE85589	-0.224284	(downregulated),	Tissue_TCGA_PAAD	-1.43694	(downregulated)
													Gene:	hsa-mir-1246,	Serum_GSE85589	logFC:	-0.247672	(downregulated),	GSE109319	logFC:	-3.29869	(downregulated)				hsa-mir-26b-5p	Yes	2	Serum_GSE109319	-0.713717	(downregulated),	Tissue_TCGA_PAAD	-1.60099	(downregulated)
													Gene:	hsa-mir-548h-3p,	Serum_GSE85589	logFC:	0.457499	(upregulated),	GSE109319	logFC:	-1.19749	(downregulated)				hsa-mir-377-5p	No	2	Serum_GSE109319	1.41888	(upregulated),	Tissue_TCGA_PAAD	-1.87184	(downregulated)
													Gene:	hsa-mir-1290,	Serum_GSE85589	logFC:	-0.514421	(downregulated),	GSE109319	logFC:	-3.23905	(downregulated)				hsa-mir-328-3p	No	2	Serum_GSE109319	0.756355	(upregulated),	Tissue_TCGA_PAAD	-1.92693	(downregulated)
													Gene:	hsa-mir-548ay-5p,	Serum_GSE85589	logFC:	-0.320274	(downregulated),	GSE109319	logFC:	-1.501	(downregulated)				hsa-mir-345-5p	Yes	2	Serum_GSE109319	-0.809608	(downregulated),	Tissue_TCGA_PAAD	-3.63652	(downregulated)
																										hsa-mir-873-5p	Yes	2	Serum_GSE109319	-2.37912	(downregulated),	Tissue_GSE119974	-1.3109	(downregulated)
																										hsa-mir-21-5p	No	2	Serum_GSE109319	-0.719512	(downregulated),	Tissue_TCGA_PAAD	2.30243	(upregulated)
																										hsa-mir-1260b	Yes	2	Serum_GSE59856	-0.397506	(downregulated),	Tissue_TCGA_PAAD	-8.61263	(downregulated)
																										hsa-mir-197-3p	Yes	2	Serum_GSE109319	-0.907982	(downregulated),	Tissue_TCGA_PAAD	-1.33475	(downregulated)
																										hsa-mir-132-5p	Yes	2	Serum_GSE109319	-1.43807	(downregulated),	Tissue_TCGA_PAAD	-1.54395	(downregulated)
																										hsa-mir-3620-3p	Yes	2	Serum_GSE85589	-0.212698	(downregulated),	Tissue_TCGA_PAAD	-3.66809	(downregulated)
																										hsa-mir-183-5p	No	2	Serum_GSE109319	-1.00803	(downregulated),	Tissue_TCGA_PAAD	2.39098	(upregulated)
																										hsa-mir-193b-3p	No	2	Serum_GSE109319	1.5853	(upregulated),	Tissue_TCGA_PAAD	-2.52271	(downregulated)
																										hsa-mir-151a-5p	No	2	Serum_GSE109319	0.675183	(upregulated),	Tissue_TCGA_PAAD	-4.37834	(downregulated)
																										hsa-mir-107	No	2	Serum_GSE109319	-1.1079	(downregulated),	Tissue_GSE24279	0.960858	(upregulated)
																										hsa-mir-671-3p	No	2	Serum_GSE109319	0.925766	(upregulated),	Tissue_TCGA_PAAD	-4.3947	(downregulated)
																										hsa-mir-199a-3p	No	2	Serum_GSE109319	-0.982548	(downregulated),	Tissue_GSE24279	1.2261	(upregulated)
																										hsa-let-7i-5p	Yes	2	Serum_GSE59856	-0.389114	(downregulated),	Tissue_TCGA_PAAD	-2.11141	(downregulated)
																										hsa-mir-423-5p	Yes	2	Serum_GSE59856	-0.830072	(downregulated),	Tissue_TCGA_PAAD	-4.9847	(downregulated)
																										hsa-mir-204-3p	Yes	2	Serum_GSE59856	-1.66965	(downregulated),	Tissue_GSE119974	-2.52787	(downregulated)
																										hsa-mir-324-5p	Yes	2	Serum_GSE109319	0.945624	(upregulated),	Tissue_GSE24279	1.94738	(upregulated)
																										hsa-let-7d-5p	Yes	2	Serum_GSE59856	-0.519716	(downregulated),	Tissue_TCGA_PAAD	-1.85015	(downregulated)
																										hsa-mir-30b-3p	No	2	Serum_GSE59856	0.619108	(upregulated),	Tissue_TCGA_PAAD	-1.26549	(downregulated)
																										hsa-mir-29a-3p	No	2	Serum_GSE109319	-1.27631	(downregulated),	Tissue_TCGA_PAAD	1.44071	(upregulated)
																										hsa-mir-421	Yes	2	Serum_GSE109319	-0.990145	(downregulated),	Tissue_TCGA_PAAD	-4.98386	(downregulated)
																										hsa-mir-6894-3p	Yes	2	Serum_GSE85589	-0.239486	(downregulated),	Tissue_TCGA_PAAD	-4.00415	(downregulated)
																										hsa-mir-130a-3p	No	2	Serum_GSE85589	0.437046	(upregulated),	Tissue_TCGA_PAAD	-2.74574	(downregulated)
																										hsa-mir-4449	No	2	Serum_GSE59856	0.310919	(upregulated),	Tissue_TCGA_PAAD	-3.21264	(downregulated)
																										hsa-mir-221-5p	No	2	Serum_GSE109319	1.47631	(upregulated),	Tissue_TCGA_PAAD	-3.80673	(downregulated)
																										hsa-mir-1296-5p	No	2	Serum_GSE109319	1.64328	(upregulated),	Tissue_TCGA_PAAD	-2.92645	(downregulated)
																										hsa-mir-144-5p	Yes	2	Serum_GSE109319	-1.01989	(downregulated),	Tissue_GSE119974	-1.04068	(downregulated)
																										hsa-mir-3909	Yes	2	Serum_GSE109319	-1.04921	(downregulated),	Tissue_TCGA_PAAD	-4.9498	(downregulated)
																										hsa-mir-127-5p	Yes	2	Serum_GSE109319	2.0987	(upregulated),	Tissue_TCGA_PAAD	1.98223	(upregulated)
																										hsa-mir-485-5p	No	2	Serum_GSE109319	2.32697	(upregulated),	Tissue_TCGA_PAAD	-5.11024	(downregulated)
																										hsa-mir-133a-3p	No	2	Serum_GSE109319	1.26271	(upregulated),	Tissue_TCGA_PAAD	-2.58017	(downregulated)
																										hsa-mir-454-3p	Yes	2	Serum_GSE109319	-1.24986	(downregulated),	Tissue_TCGA_PAAD	-3.00859	(downregulated)
																										hsa-mir-22-3p	Yes	2	Serum_GSE85589	0.600898	(upregulated),	Tissue_TCGA_PAAD	1.35388	(upregulated)
																										hsa-mir-101-3p	No	2	Serum_GSE109319	-0.853965	(downregulated),	Tissue_TCGA_PAAD	1.80036	(upregulated)
																										hsa-mir-625-5p	No	2	Serum_GSE109319	0.699942	(upregulated),	Tissue_TCGA_PAAD	-1.76435	(downregulated)
																										hsa-mir-6852-5p	No	2	Serum_GSE109319	1.52503	(upregulated),	Tissue_TCGA_PAAD	-2.19679	(downregulated)
																										hsa-mir-326	No	2	Serum_GSE109319	1.38302	(upregulated),	Tissue_TCGA_PAAD	-3.38462	(downregulated)
																										hsa-mir-3613-3p	No	2	Serum_GSE85589	0.899565	(upregulated),	Tissue_TCGA_PAAD	-1.44022	(downregulated)
																										hsa-mir-3622a-5p	Yes	2	Serum_GSE59856	-0.478376	(downregulated),	Tissue_GSE119974	-1.3491	(downregulated)
																										hsa-mir-98-5p	Yes	2	Serum_GSE109319	-0.912377	(downregulated),	Tissue_TCGA_PAAD	-2.64408	(downregulated)
																										hsa-mir-766-3p	No	2	Serum_GSE109319	0.937052	(upregulated),	Tissue_TCGA_PAAD	-1.55408	(downregulated)
																										hsa-mir-93-5p	No	2	Serum_GSE59856	-1.07909	(downregulated),	Tissue_TCGA_PAAD	1.40777	(upregulated)
																										hsa-mir-30c-5p	No	2	Serum_GSE109319	0.649948	(upregulated),	Tissue_TCGA_PAAD	-1.43624	(downregulated)
																										hsa-mir-887-3p	No	2	Serum_GSE109319	2.3263	(upregulated),	Tissue_TCGA_PAAD	-2.13026	(downregulated)
																										hsa-mir-1301-3p	No	2	Serum_GSE109319	1.12212	(upregulated),	Tissue_TCGA_PAAD	-1.58563	(downregulated)
																										hsa-mir-212-3p	Yes	2	Serum_GSE109319	-1.61664	(downregulated),	Tissue_TCGA_PAAD	-1.75614	(downregulated)
																										hsa-mir-9-5p	Yes	2	Serum_GSE109319	2.60326	(upregulated),	Tissue_TCGA_PAAD	2.58721	(upregulated)
																										hsa-mir-146b-5p	No	2	Serum_GSE109319	0.837933	(upregulated),	Tissue_TCGA_PAAD	-1.3412	(downregulated)
																										hsa-mir-1469	No	2	Serum_GSE59856	0.557727	(upregulated),	Tissue_GSE119974	-2.81567	(downregulated)
																										hsa-mir-28-5p	No	2	Serum_GSE109319	0.70353	(upregulated),	Tissue_TCGA_PAAD	-1.22954	(downregulated)
																										hsa-mir-4791	No	2	Serum_GSE85589	0.261519	(upregulated),	Tissue_TCGA_PAAD	-3.50445	(downregulated)
																										hsa-mir-652-3p	Yes	2	Serum_GSE109319	-1.13332	(downregulated),	Tissue_TCGA_PAAD	-1.58498	(downregulated)
																										hsa-mir-424-3p	Yes	2	Serum_GSE109319	-1.51731	(downregulated),	Tissue_TCGA_PAAD	-3.69479	(downregulated)
																										hsa-mir-486-3p	No	2	Serum_GSE59856	0.239852	(upregulated),	Tissue_TCGA_PAAD	-4.78547	(downregulated)
																										hsa-mir-26a-5p	Yes	2	Serum_GSE59856	-0.934941	(downregulated),	Tissue_TCGA_PAAD	-3.85109	(downregulated)
																										hsa-mir-744-5p	No	2	Serum_GSE109319	1.34924	(upregulated),	Tissue_TCGA_PAAD	-3.22922	(downregulated)
																										hsa-mir-335-5p	No	2	Serum_GSE85589	0.396147	(upregulated),	Tissue_TCGA_PAAD	-3.41449	(downregulated)
																										hsa-mir-340-5p	Yes	2	Serum_GSE109319	-0.939784	(downregulated),	Tissue_TCGA_PAAD	-2.77315	(downregulated)

## Sheet: S4_Classification
Supplementary Table S4. a) The effectiveness of the SVM model for differentiation of cancer samples from healthy controls with different combination of biomarkers.													Figure S1: PCA visualization on data GSE59856 (2D vs 3D)
Input	Recall	F-1 score	Accuracy	AUC ROC
Top 1 miRNA	0.848485	0.918033	0.939759	0.997879
Top 2 miRNAs	0.878788	0.935484	0.951807	0.99697
Top 5 miRNAs	0.969697	0.969697	0.975903	0.99697
Top 10 miRNAs	0.939394	0.96875	0.975904	0.999394
Top 15 miRNAs	1	1	1	1
Top 20 miRNAs	1	1	1	1
2555 miRNAs	1	0.985075	0.987952	0.999394
													Figure S2. Confusion matrix (SVM, test dataset)
b) Performance comparison among machine learning models

## Sheet: S5_Motifs
Supplementary Table S5. Sequence motifs detected among exosomal miRNAs.
Motifs	Coverage	Information Content	P-value	Logo
[CUG][AU]G[UG]	716	1.34	1.34e
[AU][CUG][UG]G	715	1.35	9.14e
C[AU][UG][AUG]	714	1.36	1.88e
[UG]G[CU][UAC]	713	1.34	2.67e
[CUG][CG][AU]G	694	1.35	5.57e
